# Supplementary material for: Systematic Analysis of Cis-Elements in Unstable mRNAs Demonstrates that CUGBP1 Is a Key Regulator of mRNA Decay in Muscle Cells
Source: PLoS One. 2010 Jun 21;5(6):e11201. doi: 10.1371/journal.pone.0011201 (PMC2888570; doi:10.1371/journal.pone.0011201)
Supplement: Dataset S1 — Half lives for 7398 mRNAs in C2C12 (LKO1) cells. (1.87 MB XLS) [file pone.0011201.s001.xls]

## Sheet: Dataset1
Dataset 1: Half lives for 7398 mRNAs in C2C12 (LKO1) cells.
Gene_id	Gene_sym	Transcript_id	HL(1)	P.value(1)	CI(1)	HL(2)	P.value(2)	CI(2)	HL(3)	P.value(3)	CI(3)	HL(mean)
23882	Gadd45g	10405211	29	0.0238	[13,65]	11	0.00883	[6,22]	13	0.0155	[6,30]	18
83673	Snhg1	10461152	31	0.00208	[20,46]	15	0.00152	[10,22]	26	0.00923	[13,50]	24
665433	RP23-480B19.10	10404063	31	0.015	[16,62]	21	0.00707	[12,39]	22	0.0521	[5,67]	25
319169	Hist1h2ak	10408077	40	0.0126	[21,75]	25	0.0106	[12,49]	15	0.0549	[3,42]	27
17869	Myc	10424400	32	0.00864	[19,56]	32	0.00892	[17,58]	25	0.00164	[17,38]	30
15205	Hes1	10434925	33	0.0151	[16,67]	35	0.00579	[19,63]	29	0.00429	[17,48]	32
67141	Fbxo5	10361375	32	0.00893	[18,55]	34	0.000261	[27,43]	33	0.000382	[26,43]	33
20620	Plk2	10407126	43	0.0131	[23,80]	26	0.00339	[16,41]	34	0.00115	[24,47]	34
74194	Rnd3	10482500	43	0.0049	[26,70]	33	0.00872	[16,61]	27	0.0191	[10,63]	34
67603	Dusp6	10366043	39	0.0136	[19,79]	29	0.017	[12,66]	36	0.0137	[16,77]	35
16007	Cyr61	10502655	41	0.0133	[22,75]	35	0.000307	[28,45]	29	0.000539	[22,39]	35
74155	Errfi1	10510574	41	0.00489	[25,66]	46	0.000113	[38,55]	26	0.00249	[17,41]	38
319186	Hist1h2bm	10403943	40	0.00947	[22,72]	32	0.000448	[24,42]	43	0.00831	[22,79]	38
14455	Gas5	10351026	46	0.0165	[21,98]	42	0.0163	[17,93]	30	0.0201	[11,72]	39
97122	Hist2h4	10548857	33	0.0146	[16,65]	33	0.00239	[21,51]	52	0.00657	[28,91]	39
319520	Dusp4	10571312	50	0.00311	[32,77]	25	0.00934	[12,49]	44	0.00325	[26,71]	39
52040	Ppp1r10	10444957	48	0.00764	[28,83]	37	0.00156	[24,54]	37	0.00155	[25,55]	41
227522	Rpp38	10479749	45	0.00939	[25,81]	54	0.000996	[38,74]	24	0.0255	[9,61]	41
20893	Bhlhb2	10540472	45	0.00815	[25,82]	45	0.00555	[25,79]	34	0.00997	[17,67]	42
15903	Id3	10509163	60	0.00328	[38,93]	33	0.00289	[20,52]	33	0.0183	[13,76]	42
319186	Hist1h2bm	10408210	42	0.00427	[26,66]	43	0.00421	[26,68]	41	0.0133	[18,82]	42
11852	Rhob	10399360	54	0.00211	[37,80]	36	0.00257	[23,56]	38	0.00535	[20,65]	43
15284	Hlx	10360834	52	0.00338	[33,81]	35	0.00273	[21,55]	42	0.00241	[26,65]	43
16475	Jub	10419790	47	0.00412	[29,75]	31	0.00847	[15,59]	50	0.00277	[31,79]	43
319182	Hist1h2bh	10403959	36	0.00666	[21,61]	52	0.00162	[36,73]	42	0.00773	[21,75]	43
319182	Hist1h2bh	10408087	36	0.00666	[21,61]	52	0.00162	[36,73]	42	0.00773	[21,75]	43
16476	Jun	10514466	38	0.0103	[20,70]	50	0.00238	[32,77]	42	0.00947	[20,83]	43
319187	Hist1h2bn	10403978	41	0.00442	[26,65]	46	0.00551	[27,75]	42	0.0125	[19,83]	43
15901	Id1	10477169	41	0.00746	[23,72]	43	0.00783	[21,81]	45	0.0102	[23,87]	43
19252	Dusp1	10449284	36	0.0162	[17,74]	41	0.0117	[21,80]	52	0.0244	[18,131]	43
56332	Amotl2	10588226	39	0.00609	[23,67]	52	0.000378	[40,68]	39	0.00301	[24,62]	44
319186	Hist1h2bm	10403948	41	0.00565	[25,66]	45	0.00715	[25,77]	46	0.0135	[21,90]	44
20613	Snai1	10478884	55	0.00724	[31,99]	32	0.0216	[13,76]	45	0.00985	[22,90]	44
16362	Irf1	10376060	50	0.00713	[29,86]	49	0.0027	[32,75]	35	0.0017	[23,52]	45
319187	Hist1h2bn	10408070	42	0.00517	[26,67]	43	0.0134	[21,82]	48	0.00478	[27,79]	44
18035	Nfkbia	10400405	40	0.0113	[20,76]	46	0.00939	[23,87]	49	0.00839	[24,94]	45
80838	Hist1h1a	10404069	43	0.0041	[27,67]	49	0.0054	[29,80]	43	0.00157	[29,62]	45
24064	Spry2	10422227	54	0.0144	[27,109]	38	0.00146	[25,55]	46	0.00906	[22,89]	46
12449	Ccnf	10448506	59	0.00422	[37,93]	42	0.00225	[27,64]	36	0.00768	[18,65]	45
21815	Tgif1	10452633	55	0.00628	[32,95]	42	0.00609	[23,73]	39	0.0463	[9,107]	45
15982	Ifrd1	10400095	52	0.00514	[32,84]	40	0.000146	[33,49]	46	0.000153	[38,56]	46
97122	Hist2h4	10500333	45	0.0034	[29,69]	41	0.000649	[30,55]	53	0.00135	[37,77]	46
22390	Wee1	10556266	58	0.013	[31,108]	41	0.00206	[26,62]	41	0.00198	[27,61]	46
319186	Hist1h2bm	10403980	43	0.0043	[27,68]	48	0.00833	[26,83]	47	0.0133	[21,93]	46
12416	Cbx2	10383055	50	0.0065	[29,87]	37	0.00723	[19,69]	52	0.00586	[28,92]	46
246154	Vasn	10433274	39	0.0111	[20,73]	62	0.007	[35,107]	42	0.00561	[23,74]	48
15117	Has2	10428707	45	0.00464	[27,74]	54	0.00289	[33,85]	45	0.00356	[27,74]	48
74747	Ddit4	10369290	55	0.0199	[23,128]	42	0.00528	[23,74]	46	0.014	[20,100]	48
77853	Msl2l1	10588192	51	0.00596	[30,86]	49	0.00101	[34,69]	46	0.00164	[31,69]	49
63953	Dusp10	10352448	55	0.00463	[33,91]	51	0.00157	[35,74]	40	0.00882	[20,76]	49
12747	Clk1	10354816	54	0.00623	[32,93]	55	0.00372	[32,89]	37	0.00439	[21,62]	49
12767	Cxcr4	10357472	62	0.00676	[35,110]	54	0.00608	[30,93]	29	0.0362	[8,77]	48
55942	Sertad1	10551359	53	0.0131	[25,108]	45	0.00843	[22,86]	50	0.00793	[25,96]	49
231803	Mepce	10534921	47	0.00761	[26,83]	52	0.0048	[30,88]	51	0.00347	[30,84]	50
14066	F3	10495675	45	0.0148	[21,93]	63	0.000201	[50,78]	44	0.0305	[13,118]	51
18003	Nedd9	10408850	59	0.00368	[37,93]	42	0.00152	[28,62]	50	0.000687	[36,68]	50
14234	Foxc2	10576051	52	0.00426	[32,82]	50	0.00449	[30,82]	50	0.00094	[35,69]	50
15077	Hist2h3c1	10494402	56	0.00333	[36,85]	44	0.0202	[18,94]	50	0.0407	[13,128]	50
665433	RP23-480B19.10	10494390	49	0.00587	[29,82]	48	0.00657	[27,83]	55	0.00312	[34,87]	51
665433	RP23-480B19.10	10494395	51	0.00452	[31,81]	47	0.00829	[25,84]	58	0.00273	[36,89]	52
104445	Cdc42ep1	10425116	51	0.00417	[31,83]	53	0.000312	[41,67]	52	0.00394	[31,86]	52
21664	Phlda1	10366346	52	0.00585	[30,88]	56	0.00175	[38,81]	50	0.00662	[26,89]	52
232087	Mat2a	10545417	56	0.00348	[35,88]	44	0.0354	[11,116]	57	0.00445	[33,96]	52
67219	Med18	10516926	65	0.00815	[36,117]	43	0.0169	[17,95]	48	0.0141	[20,104]	52
74137	Nuak2	10349782	56	0.0186	[25,127]	42	0.0244	[14,109]	58	0.017	[23,132]	52
319192	Hist2h2aa2	10500329	50	0.00468	[30,81]	51	0.00656	[29,87]	58	0.00341	[35,93]	53
23849	Klf6	10403352	58	0.00344	[36,92]	54	0.0143	[24,110]	47	0.0106	[21,93]	53
270110	Irf2bp2	10582811	56	0.00488	[34,92]	67	0.000153	[55,82]	38	0.00681	[20,69]	54
22339	Vegfa	10451198	47	0.00945	[24,89]	69	0.000761	[50,95]	44	0.0075	[22,83]	54
78246	Phf23	10377695	57	0.00444	[34,95]	45	0.0118	[20,92]	58	0.0134	[27,118]	54
269261	Rpl12	10471550	61	0.0203	[24,144]	41	0.0152	[18,91]	58	0.0236	[21,143]	54
20353	Sema4c	10353899	63	0.00523	[37,106]	49	0.00227	[31,75]	50	0.00589	[27,89]	54
319352	C530028O21Rik	10386624	56	0.0035	[36,85]	54	0.000715	[40,71]	54	0.000447	[41,70]	54
17210	Mcl1	10494306	52	0.00263	[35,79]	55	0.00415	[33,90]	56	0.00076	[41,77]	55
30945	Rnf19a	10428157	62	0.00542	[37,104]	53	0.00116	[37,76]	49	0.00257	[30,76]	55
56702	Hist1h1b	10408081	49	0.00309	[32,73]	60	0.00919	[34,104]	55	0.00439	[32,89]	55
22720	Zfp62	10375529	62	0.00818	[33,115]	51	0.0151	[21,109]	51	0.0165	[20,114]	55
15902	Id2	10399691	57	0.00426	[36,89]	57	0.00447	[35,91]	52	0.000301	[40,65]	55
79362	Bhlhb3	10549276	63	0.00297	[40,99]	54	0.00159	[36,79]	49	0.0131	[22,101]	55
56706	Ccnl1	10498531	59	0.00416	[35,97]	68	0.00192	[44,103]	38	0.0459	[8,104]	55
319162	Hist3h2a	10376455	52	0.00909	[28,93]	62	0.00474	[36,104]	52	0.017	[21,113]	55
15937	Ier3	10444890	46	0.014	[21,94]	55	0.00483	[31,94]	66	0.00526	[36,116]	55
319168	Hist1h2ah	10500324	54	0.00598	[32,91]	51	0.0141	[24,99]	61	0.00708	[32,109]	55
20471	Six1	10400967	68	0.00175	[46,99]	42	0.0117	[19,83]	58	0.00488	[33,97]	56
320398	Lrig3	10366746	64	0.00546	[37,108]	52	0.00237	[33,81]	51	0.00555	[28,91]	56
260409	Cdc42ep3	10453049	62	0.00389	[38,98]	58	0.00305	[37,89]	48	0.0301	[15,118]	56
223669	Zfp7	10425012	74	0.00868	[39,140]	45	0.0182	[17,106]	49	0.0477	[10,143]	56
18654	Pgf	10401607	55	0.00304	[35,85]	67	0.000875	[49,91]	49	0.00271	[30,77]	57
240442	Adnp2	10459912	54	0.00505	[32,92]	56	0.00439	[32,95]	61	0.00175	[40,92]	57
13557	E2f3	10408475	64	0.0122	[33,124]	70	0.00395	[42,114]	37	0.0208	[13,88]	57
109263	Rlf	10516027	64	0.0125	[32,128]	57	0.00638	[30,102]	50	0.00823	[24,94]	57
71371	Arid5b	10369792	68	0.00692	[39,118]	52	0.00784	[27,93]	53	0.00083	[38,73]	58
98985	Clp1	10484457	67	0.00396	[41,108]	67	0.00309	[41,107]	40	0.0203	[15,94]	58
12193	Zfp36l2	10453272	52	0.00597	[29,90]	72	0.00124	[51,102]	51	0.000731	[37,69]	58
665433	RP23-480B19.10	10494386	53	0.00515	[32,88]	53	0.00901	[28,96]	68	0.00151	[46,99]	58
21847	Klf10	10428302	55	0.007	[31,99]	65	0.00918	[31,125]	55	0.00237	[34,85]	58
449000	BC018101	10442037	59	0.0133	[28,124]	90	0.00344	[55,148]	25	0.0732	[4,76]	58
100041194	Ahnak2	10402783	63	0.00849	[34,114]	47	0.00435	[27,81]	64	0.00366	[39,104]	58
83673	Snhg1	10461158	67	0.0159	[31,144]	49	0.0119	[22,101]	58	0.0163	[23,132]	58
114716	Spred2	10374464	68	0.00774	[38,120]	55	0.0159	[27,109]	53	0.00632	[29,91]	59
268564	Zbtb1	10396645	61	0.0102	[30,118]	60	0.00763	[31,111]	55	0.0203	[20,126]	59
67246	2810474O19Rik	10542885	57	0.0169	[24,124]	64	0.0078	[32,118]	57	0.0207	[20,134]	59
18226	Nup62	10552740	65	0.00754	[39,110]	52	0.00405	[32,82]	61	0.00166	[42,86]	59
14283	Fosl1	10460585	65	0.00194	[44,96]	50	0.0122	[23,102]	63	0.00528	[35,110]	59
319153	Hist1h3i	10408202	56	0.00333	[36,86]	55	0.0198	[24,113]	68	0.00267	[43,105]	59
319153	Hist1h3i	10494405	58	0.00372	[37,90]	59	0.0127	[30,111]	61	0.00587	[34,105]	59
72655	2810026P18Rik	10595614	61	0.00806	[33,112]	57	0.00799	[28,105]	61	0.00747	[31,114]	60
12530	Cdc25a	10589420	65	0.00293	[42,100]	66	0.0011	[46,94]	49	0.00494	[27,84]	60
319153	Hist1h3i	10404065	57	0.00319	[37,88]	59	0.0174	[28,118]	64	0.00672	[34,112]	60
218613	Mier3	10407145	47	0.0139	[22,98]	76	0.00652	[41,136]	57	0.00386	[33,95]	60
230784	Sesn2	10516932	59	0.00509	[35,100]	51	0.0131	[22,109]	70	0.0102	[33,140]	60
319153	Hist1h3i	10403941	55	0.00332	[36,85]	59	0.0153	[29,115]	67	0.00393	[40,109]	61
17131	Smad7	10456745	68	0.00571	[39,118]	53	0.0195	[22,122]	60	0.0202	[22,143]	61
319189	Hist2h2bb	10494407	68	0.00578	[40,115]	49	0.0183	[18,113]	65	0.0233	[23,153]	60
319153	Hist1h3i	10408239	56	0.00305	[37,85]	60	0.0155	[29,117]	67	0.00469	[39,112]	61
319153	Hist1h3i	10404049	57	0.00324	[37,86]	60	0.0153	[30,117]	67	0.00417	[40,109]	61
665433	RP23-480B19.10	10408118	56	0.00515	[33,92]	61	0.00924	[33,110]	68	0.00339	[41,108]	61
665433	RP23-480B19.10	10404045	57	0.00543	[34,95]	64	0.00564	[38,106]	64	0.00912	[32,119]	61
665433	RP23-480B19.10	10408094	57	0.00543	[34,95]	64	0.00564	[38,106]	64	0.00912	[32,119]	61
319182	Hist1h2bh	10408197	47	0.00875	[25,87]	51	0.0309	[14,138]	87	0.00152	[60,128]	62
17691	Snf1lk	10449741	52	0.00739	[28,93]	76	0.00161	[51,111]	58	0.00307	[35,94]	62
26465	Zfp146	10561837	67	0.00285	[44,103]	71	0.00653	[41,122]	46	0.0383	[13,119]	62
319153	Hist1h3i	10404028	57	0.00317	[37,87]	59	0.0137	[30,113]	69	0.00408	[41,113]	62
319153	Hist1h3i	10408246	57	0.0032	[37,87]	59	0.0137	[30,113]	69	0.00508	[39,115]	62
665433	RP23-480B19.10	10408085	57	0.00522	[34,94]	62	0.00762	[35,108]	65	0.00534	[37,111]	62
99929	Tiparp	10492428	66	0.00715	[37,115]	65	0.00253	[42,101]	57	0.00114	[40,81]	63
104368	Snora70	10600355	68	0.0146	[30,147]	37	0.0141	[16,81]	81	0.00399	[48,137]	62
13803	Enc1	10406817	60	0.00204	[40,90]	62	0.00031	[49,80]	66	0.0018	[44,98]	63
52575	Rg9mtd1	10439985	49	0.00635	[28,87]	64	0.00726	[33,118]	75	0.00201	[49,114]	63
319153	Hist1h3i	10408083	58	0.00333	[38,89]	59	0.0125	[30,111]	72	0.00281	[45,111]	63
665433	RP23-480B19.10	10403938	57	0.00569	[33,96]	62	0.00871	[34,112]	69	0.00364	[42,111]	63
18130	Ints6	10420694	72	0.011	[38,135]	57	0.00377	[34,93]	59	0.0118	[27,118]	63
112415	C030039L03Rik	10551426	76	0.00417	[45,126]	76	0.0232	[29,180]	38	0.0352	[10,102]	63
74211	2010-09-14	10593913	73	0.0153	[34,155]	57	0.0263	[20,145]	58	0.0114	[26,119]	63
29815	Bcar3	10495781	60	0.0052	[35,103]	63	0.000218	[50,78]	67	0.00495	[38,114]	63
21833	Thra	10390691	67	0.00939	[37,120]	59	0.000383	[46,77]	64	0.00271	[41,100]	63
66680	3230401D17Rik	10489364	46	0.00753	[25,82]	79	0.00338	[50,124]	65	0.000641	[48,88]	63
59090	Midn	10364702	64	0.0079	[37,111]	72	0.00084	[53,98]	55	0.00217	[36,83]	64
57438	2010-03-07	10472277	63	0.00582	[36,110]	59	0.00364	[35,97]	68	0.00885	[35,127]	64
15936	Ier2	10580183	63	0.00892	[32,120]	40	0.0272	[13,109]	87	0.013	[39,185]	64
15939	Ier5	10358978	72	0.0105	[35,144]	61	0.0153	[25,131]	57	0.0526	[12,183]	63
19871	Rnu73b	10499130	64	0.0123	[31,131]	83	0.00198	[55,123]	46	0.0113	[21,94]	64
243362	Stard13	10535956	65	0.00357	[40,104]	62	0.00579	[33,109]	65	0.00371	[38,107]	64
77652	Zfp422-rs1	10443940	59	0.00415	[35,97]	79	0.00476	[46,135]	54	0.031	[16,139]	64
665433	RP23-480B19.10	10404026	60	0.00459	[36,98]	69	0.0151	[34,135]	65	0.013	[29,131]	64
74570	Zkscan1	10526726	60	0.00695	[32,108]	72	0.0118	[34,145]	61	0.00783	[30,116]	64
240263	Fem1c	10458808	65	0.00744	[35,119]	69	0.000377	[53,90]	59	0.00801	[29,111]	65
67222	Srfbp1	10455695	67	0.00383	[42,107]	68	0.00112	[49,96]	58	0.00732	[31,105]	65
12226	Btg1	10365971	59	0.00287	[39,88]	85	0.0083	[50,149]	51	0.00237	[32,78]	65
69641	Wdr20a	10398562	80	0.00392	[48,131]	63	0.0121	[28,127]	52	0.0617	[9,170]	65
17684	Cited2	10361828	65	0.00507	[40,104]	69	0.0109	[38,125]	60	0.00536	[36,99]	65
320790	Chd7	10503212	60	0.00886	[31,114]	69	0.0141	[29,148]	66	0.0126	[29,136]	65
100040608	Fancf	10563816	95	0.0114	[48,189]	67	0.0128	[30,137]	32	0.0929	[3,110]	65
108829	Jmjd1c	10363706	55	0.00564	[32,93]	74	4.48e-05	[63,85]	68	0.00184	[45,101]	66
20361	Sema7a	10585778	58	0.00359	[36,94]	73	0.00034	[57,94]	65	0.000857	[46,89]	65
97122	Hist2h4	10403957	59	0.00338	[38,92]	59	0.00519	[35,96]	78	0.00105	[56,109]	65
97122	Hist2h4	10408092	59	0.00338	[38,92]	59	0.00519	[35,96]	78	0.00105	[56,109]	65
17718	ND3	10598055	85	0.00185	[57,126]	37	0.0159	[15,80]	74	0.00402	[43,124]	65
319192	Hist2h2aa2	10409220	59	0.004	[36,94]	73	0.00565	[44,119]	65	0.00673	[35,114]	65
56484	Foxo3a	10368886	70	0.00478	[41,116]	63	0.00553	[35,108]	63	0.0145	[28,133]	65
223775	Pim3	10426110	67	0.00584	[37,117]	53	0.0113	[24,109]	77	0.00991	[37,151]	66
78733	Troap	10426669	69	0.00432	[42,113]	62	0.000381	[47,80]	67	0.0003	[52,85]	66
66680	3230401D17Rik	10376142	49	0.00706	[27,87]	80	0.00654	[46,139]	68	0.000537	[51,91]	66
625662	LOC625662	10406777	57	0.00784	[31,105]	74	0.000666	[54,100]	68	0.00307	[41,108]	66
70218	3000004C01Rik	10391811	59	0.00258	[39,88]	67	0.00175	[45,97]	74	0.00107	[53,102]	66
20878	Aurka	10490104	71	0.0074	[41,123]	65	0.00273	[42,98]	62	0.0011	[43,87]	66
11911	Atf4	10425364	71	0.0026	[46,109]	65	0.00403	[39,104]	62	0.00588	[33,109]	66
231915	Uspl1	10527624	71	0.00449	[42,118]	57	0.00315	[35,92]	71	0.0037	[43,114]	66
97122	Hist2h4	10404067	62	0.00352	[40,97]	61	0.00654	[35,103]	75	0.00341	[46,119]	66
245174	EG245174	10476939	61	0.0101	[31,119]	88	0.00311	[54,141]	51	0.0337	[14,132]	67
665433	RP23-480B19.10	10408072	60	0.00435	[37,97]	68	0.00718	[39,116]	73	0.00525	[41,124]	67
665433	RP23-480B19.10	10403955	60	0.0044	[37,97]	68	0.00719	[39,115]	73	0.00525	[41,124]	67
665433	RP23-480B19.10	10408111	60	0.0044	[37,97]	68	0.00719	[39,115]	73	0.00525	[41,124]	67
233887	Zfp553	10557585	72	0.00671	[39,129]	63	0.0103	[30,126]	65	0.00807	[33,124]	67
13654	Egr2	10363735	60	0.0107	[29,118]	78	0.00686	[42,140]	62	0.0367	[16,173]	67
226442	Zfp281	10350331	51	0.00908	[27,95]	75	0.000351	[58,98]	75	0.000719	[54,102]	67
12927	Bcar1	10581890	62	0.0033	[39,97]	74	0.000784	[54,101]	66	0.00332	[40,106]	67
97122	Hist2h4	10408243	60	0.00406	[38,95]	59	0.00429	[35,94]	83	0.00183	[56,123]	67
104252	Cdc42ep2	10465278	79	0.00576	[46,136]	54	0.00197	[35,83]	69	0.0157	[30,149]	67
108954	Ppp1r15b	10349868	58	0.00826	[32,105]	61	0.00268	[38,95]	83	0.00205	[55,126]	67
230793	Ahdc1	10508788	77	0.00349	[48,125]	58	0.00797	[30,106]	67	0.00683	[36,121]	67
22433	Xbp1	10374035	71	0.00593	[43,119]	67	0.00354	[43,103]	64	0.0067	[36,112]	67
76793	Snip1	10508036	84	0.00409	[52,137]	53	0.0173	[23,119]	65	0.00777	[33,121]	67
69837	Pcgf1	10539310	76	0.0111	[37,155]	68	0.00513	[39,118]	58	0.0511	[14,158]	67
408068	3830402I07Rik	10405916	74	0.00866	[40,137]	53	0.0106	[25,104]	75	0.00966	[36,146]	67
67177	Cdt1	10576140	73	0.00314	[48,112]	63	0.00117	[44,89]	68	0.00274	[43,104]	68
72415	Sgol1	10451805	60	0.00228	[40,91]	67	0.0125	[32,132]	75	0.00556	[43,128]	68
16190	Il4ra	10557326	68	0.0051	[41,114]	76	0.00279	[47,118]	60	0.00834	[30,113]	68
26403	Map3k11	10460645	79	0.00509	[47,133]	57	0.00656	[30,102]	67	0.00385	[39,111]	68
98267	Stk17b	10354588	75	0.00394	[46,123]	69	0.0146	[32,138]	60	0.0479	[14,163]	68
54607	Socs6	10460118	68	0.0146	[31,148]	85	0.00651	[47,153]	49	0.0855	[5,168]	68
226169	Pprc1	10463517	69	0.00756	[39,120]	70	0.00043	[53,91]	66	0.0018	[45,97]	68
27275	Nufip1	10416510	64	0.0018	[43,94]	62	0.00555	[35,108]	79	0.0208	[34,174]	68
67278	2900092E17Rik	10568131	87	0.00758	[51,151]	64	0.00182	[43,94]	55	0.00544	[31,94]	69
18030	Nfil3	10409278	70	0.00844	[38,130]	64	0.00414	[38,105]	72	0.00593	[40,126]	69
13393	Dlx3	10380501	75	0.00603	[43,131]	62	0.00432	[35,105]	69	0.00554	[38,119]	69
20462	Sfrs10	10438621	51	0.00974	[26,97]	90	0.0148	[43,188]	64	0.0125	[28,132]	68
12750	Clk4	10375820	61	0.00867	[32,115]	75	0.00202	[49,113]	72	0.00768	[37,131]	69
19219	Ptger4	10427461	65	0.00606	[36,115]	62	0.00213	[40,95]	79	0.00249	[50,124]	69
226182	Taf5	10463739	66	0.00487	[39,112]	85	0.00276	[53,135]	56	0.0329	[16,149]	69
71971	Zswim1	10478590	85	0.00374	[53,138]	70	0.00278	[44,110]	51	0.0272	[17,133]	69
23834	Cdc6	10381072	80	0.00528	[46,139]	76	0.0143	[35,155]	50	0.0709	[7,159]	69
229004	Gmeb2	10490653	72	0.00756	[39,131]	63	0.0117	[30,126]	72	0.0153	[30,157]	69
20460	Stil	10507112	64	0.00679	[36,113]	65	0.00426	[37,109]	80	0.000851	[57,110]	69
53892	Ppm1d	10379891	52	0.00344	[33,83]	76	0.00139	[53,109]	81	0.00228	[53,122]	70
27273	Pdk4	10543017	62	0.00885	[33,116]	68	0.00315	[41,110]	79	0.00369	[47,131]	70
78834	Zfp623	10424746	60	0.0166	[28,128]	72	0.0057	[40,127]	77	0.0164	[31,175]	70
210973	Kbtbd2	10544976	68	0.00217	[46,102]	72	0.000321	[56,92]	70	0.00055	[52,93]	70
14219	Ctgf	10362201	66	0.00761	[38,114]	80	0.00281	[53,121]	64	0.000781	[47,88]	70
215748	Cnksr3	10361323	64	0.00398	[39,106]	64	0.00152	[43,94]	82	0.00659	[45,146]	70
58887	Repin1	10538100	79	0.00672	[44,143]	72	0.00422	[42,121]	59	0.015	[24,130]	70
66591	Mad2l1bp	10451220	73	0.00751	[39,133]	62	0.00425	[36,104]	75	0.0136	[34,157]	70
67760	Slc38a2	10431894	67	0.00354	[43,106]	73	0.00221	[49,109]	71	0.000502	[54,94]	71
13448	Dok1	10545623	67	0.00261	[44,103]	73	0.000815	[53,99]	72	0.00298	[44,115]	71
232196	C87436	10539727	69	0.00335	[43,110]	83	0.000986	[59,115]	60	0.0336	[18,156]	71
97122	Hist2h4	10408074	59	0.00328	[38,90]	68	0.00731	[39,116]	86	0.00124	[61,121]	71
68276	Toe1	10515368	78	0.0042	[47,130]	69	0.00528	[39,120]	65	0.0299	[20,171]	71
14462	Gata3	10479981	64	0.00618	[35,113]	65	0.00539	[37,112]	84	0.00564	[47,147]	71
75316	Josd3	10583314	71	0.0161	[33,151]	71	0.0233	[26,168]	71	0.00936	[36,136]	71
216971	BC017647	10379030	71	0.0121	[37,137]	63	0.00876	[32,119]	80	0.00146	[55,116]	71
268291	Rnf217	10368577	62	0.00463	[37,103]	80	0.00159	[55,116]	73	0.00809	[38,133]	72
71801	Plekhf2	10511498	82	0.00726	[45,147]	66	0.0017	[44,99]	66	0.013	[29,136]	71
76800	Usp42	10535477	71	0.00738	[40,127]	79	0.00195	[53,118]	64	0.00193	[41,96]	71
22030	Traf2	10480760	69	0.00382	[42,111]	63	0.00695	[34,112]	83	0.0041	[50,137]	71
97122	Hist2h4	10408113	73	0.011	[36,144]	87	0.00672	[46,159]	55	0.0392	[14,163]	71
235584	Dusp7	10588495	78	0.00256	[52,117]	63	0.00538	[37,105]	75	0.000864	[55,102]	72
19720	Trim27	10403903	66	0.00213	[44,99]	71	0.00119	[50,99]	79	0.01	[40,149]	72
14369	Fzd7	10346607	85	0.00428	[53,139]	57	0.0139	[25,115]	74	0.00197	[48,111]	72
107765	Ankrd1	10467191	80	0.00366	[50,127]	86	0.011	[47,158]	49	0.00538	[27,85]	72
66140	1110001A07Rik	10379989	77	0.00417	[47,125]	66	0.00959	[35,122]	73	0.00861	[39,134]	72
52829	D4Bwg0951e	10505623	81	0.00442	[51,130]	77	0.0369	[27,196]	59	0.0224	[22,137]	72
81489	Dnajb1	10573198	81	0.00768	[47,141]	61	0.0167	[27,127]	74	0.00458	[44,122]	72
68533	Mphosph6	10582074	56	0.00652	[31,99]	85	0.00877	[48,153]	74	0.00497	[44,123]	72
71793	Ints12	10496159	86	0.00514	[52,145]	71	0.00753	[40,125]	58	0.0173	[24,124]	72
232784	Zfp212	10537934	68	0.00748	[37,125]	75	0.00537	[43,131]	72	0.0198	[27,170]	72
12585	Cdr2	10567564	76	0.00671	[44,132]	84	0.00703	[49,143]	57	0.0216	[21,129]	72
71865	Fbxo30	10361748	70	0.0176	[33,148]	79	0.000421	[60,103]	70	0.00162	[47,105]	73
67311	Nanp	10447483	76	0.00213	[51,115]	77	0.000733	[57,105]	64	0.002	[42,96]	73
98402	Sh3bp4	10348424	69	0.0078	[37,125]	72	0.000893	[51,100]	78	0.0154	[34,169]	73
108961	E2f8	10563780	63	0.0107	[34,118]	80	0.00214	[54,120]	75	0.00268	[49,114]	73
474332	Dnm3os	10351111	67	0.0171	[29,151]	72	0.00361	[43,116]	79	0.00788	[41,150]	73
27981	D4Wsu53e	10509014	77	0.00509	[44,133]	71	0.0123	[33,143]	70	0.0197	[27,164]	73
13845	Ephb3	10434559	78	0.00599	[44,137]	55	0.0074	[28,104]	85	0.013	[38,180]	72
230936	Phf13	10518847	82	0.0141	[39,171]	74	0.00666	[39,135]	63	0.00896	[30,123]	73
97122	Hist2h4	10404051	54	0.0144	[26,105]	68	0.0305	[27,160]	96	0.00724	[54,172]	73
16848	Lfng	10527012	76	0.0148	[34,166]	66	0.0147	[28,145]	76	0.0117	[34,156]	73
21929	Tnfaip3	10368144	84	0.018	[38,190]	58	0.0341	[16,172]	77	0.0132	[34,165]	73
67187	Zmynd19	10469849	67	0.00208	[44,101]	92	0.000273	[72,117]	61	0.00879	[30,115]	73
228790	Asxl1	10477311	82	0.0105	[45,153]	68	0.00048	[52,88]	70	0.000649	[52,94]	73
225131	Wac	10453721	70	0.00404	[43,114]	77	0.00253	[50,119]	73	0.0245	[28,169]	73
74386	Rmi1	10608422	75	0.00365	[46,120]	78	0.00457	[46,131]	67	0.0076	[35,124]	73
13972	Gnb1l	10434224	90	0.00481	[54,152]	53	0.0322	[15,148]	76	0.0146	[33,164]	73
77011	5730590G19Rik	10554325	67	0.0105	[36,126]	74	0.00618	[40,134]	80	0.000879	[58,111]	74
276919	Gemin4	10388517	61	0.00118	[43,86]	81	0.0011	[58,113]	80	0.00249	[52,121]	74
676142	LOC676142	10473322	73	0.00279	[48,112]	77	0.00681	[44,134]	71	0.00117	[49,101]	74
676142	LOC676142	10473325	73	0.00279	[48,112]	77	0.00681	[44,134]	71	0.00117	[49,101]	74
676142	LOC676142	10473328	73	0.00279	[48,112]	77	0.00681	[44,134]	71	0.00117	[49,101]	74
676142	LOC676142	10473331	73	0.00279	[48,112]	77	0.00681	[44,134]	71	0.00117	[49,101]	74
676142	LOC676142	10473334	73	0.00279	[48,112]	77	0.00681	[44,134]	71	0.00117	[49,101]	74
676142	LOC676142	10473337	73	0.00279	[48,112]	77	0.00681	[44,134]	71	0.00117	[49,101]	74
676142	LOC676142	10473340	73	0.00279	[48,112]	77	0.00681	[44,134]	71	0.00117	[49,101]	74
30046	Zfp292	10512011	78	0.00516	[45,133]	76	0.00222	[50,116]	68	0.0127	[30,140]	74
67337	Cstf1	10478967	64	0.00343	[41,100]	83	0.00693	[48,143]	74	0.00271	[48,114]	74
212427	A730008H23Rik	10356461	79	0.00542	[47,134]	64	0.00273	[40,99]	78	0.0123	[37,156]	74
76832	Hyls1	10592154	71	0.00387	[43,116]	59	0.00617	[32,107]	92	0.00281	[60,142]	74
66597	Trim13	10415784	65	0.00988	[33,126]	76	0.00318	[47,123]	80	0.012	[38,164]	74
666862	EG666862	10401829	92	0.0113	[47,183]	74	0.0048	[43,123]	56	0.0479	[12,163]	74
319594	Hif1an	10463380	71	0.00519	[41,121]	70	0.0148	[30,148]	81	0.00782	[43,148]	74
59014	Rrs1	10344723	75	0.00871	[40,139]	98	0.00527	[58,168]	49	0.0959	[4,166]	74
17300	Foxc1	10404407	77	0.00774	[41,143]	75	0.00594	[42,130]	70	0.0174	[30,154]	74
217558	6030408C04Rik	10395612	84	0.00681	[47,152]	90	0.00634	[50,160]	47	0.0366	[12,127]	74
97112	Nmd3	10492598	67	0.00272	[44,100]	79	0.0111	[43,146]	78	0.0134	[39,152]	75
77604	C430048L16Rik	10503359	80	0.00788	[45,145]	60	0.00362	[35,99]	83	0.00632	[46,147]	74
72287	Plekhf1	10562576	70	0.00532	[41,119]	83	0.000612	[62,111]	72	0.00122	[50,104]	75
67123	Ubap1	10504056	65	0.00906	[34,121]	78	0.00072	[58,106]	83	0.00363	[50,134]	75
64453	Zfp280b	10364130	67	0.00509	[39,115]	60	0.00325	[36,97]	97	0.000809	[71,133]	75
217039	Ggnbp2	10389308	59	0.00497	[35,100]	102	0.000887	[75,139]	63	0.0025	[40,98]	75
12013	Bach1	10436734	84	0.00438	[50,141]	82	0.00156	[56,121]	59	0.00777	[30,111]	75
14284	Fosl2	10520862	72	0.00447	[42,120]	70	0.00188	[46,105]	84	0.00166	[56,124]	75
57875	Angptl4	10450038	66	0.00167	[45,97]	97	0.00195	[65,146]	62	0.00934	[30,122]	75
11352	Abl2	10350823	77	0.00444	[46,128]	77	0.00353	[46,126]	71	0.00194	[46,108]	75
16599	Klf3	10522051	77	0.00631	[43,137]	72	0.00308	[44,115]	76	0.00426	[45,128]	75
675799	LOC675799	10566668	80	0.0112	[39,160]	64	0.0155	[26,139]	82	0.00473	[46,140]	75
74737	Pcf11	10565547	77	0.00736	[41,141]	75	0.0107	[35,150]	74	0.00496	[41,128]	75
24001	Tiam2	10441361	76	0.00859	[42,137]	80	0.000225	[64,100]	71	0.00136	[48,103]	76
69596	2310035K24Rik	10476270	79	0.00308	[50,124]	78	0.000354	[61,101]	69	0.0334	[21,185]	75
68734	Smek1	10402179	84	0.00451	[51,139]	70	0.000521	[52,92]	74	0.00631	[41,130]	76
56488	Nxt1	10476889	77	0.00915	[43,140]	71	0.000763	[51,97]	79	0.00862	[42,146]	76
433693	Akirin2	10503917	74	0.00333	[47,118]	83	0.00108	[59,115]	69	0.0164	[30,145]	75
20583	Snai2	10433776	80	0.00796	[45,143]	73	0.00142	[51,104]	74	0.0236	[30,172]	76
666862	EG666862	10397543	89	0.00982	[47,171]	78	0.00144	[54,112]	60	0.0464	[13,160]	76
101602	AI467606	10557571	76	0.00393	[46,123]	81	0.00178	[53,121]	70	0.0116	[32,143]	75
218820	Zfp503	10418038	84	0.00773	[44,158]	53	0.00256	[33,83]	90	0.00239	[58,140]	76
12702	Socs3	10393449	77	0.00792	[41,144]	59	0.0232	[21,145]	91	0.00297	[57,146]	76
20439	Siah2	10498332	84	0.00576	[49,145]	67	0.00476	[39,114]	75	0.00919	[38,143]	75
13836	Epha2	10509965	75	0.00397	[46,124]	86	0.000367	[67,110]	68	0.00165	[45,101]	76
238330	6430527G18Rik	10401698	81	0.00382	[50,132]	79	0.000485	[60,104]	69	0.00557	[38,120]	76
208768	BC031781	10352294	72	0.00264	[48,109]	76	0.00896	[41,139]	80	0.000713	[59,107]	76
667272	LOC667272	10498620	75	0.00352	[47,119]	95	0.000718	[70,128]	60	0.0482	[15,160]	76
18141	Nup50	10425905	71	0.000985	[51,98]	90	0.00788	[51,158]	67	0.0129	[31,135]	76
79233	Zfp319	10580872	95	0.00139	[66,137]	64	0.0115	[30,128]	70	0.0158	[28,156]	76
78833	Gins3	10574378	76	0.00143	[52,110]	73	0.0146	[32,154]	79	0.00828	[42,148]	76
54343	Atf7ip	10542378	64	0.00587	[38,108]	85	0.0119	[46,158]	79	0.0016	[55,114]	76
353190	Edc3	10585759	78	0.00378	[48,126]	71	0.00227	[46,109]	79	0.0108	[38,156]	76
17268	Meis1	10384504	73	0.00345	[45,117]	83	0.00257	[53,127]	72	0.0172	[30,158]	76
15500	Hsf2	10363195	60	0.00273	[38,92]	78	0.00378	[48,125]	90	0.00864	[49,166]	76
68041	Mid1ip1	10598638	83	0.0028	[52,130]	77	0.00791	[42,140]	68	0.0281	[22,169]	76
213499	Fbxo42	10509930	86	0.00668	[50,149]	79	0.0048	[46,131]	64	0.00994	[31,122]	76
67920	Mak16	10578027	81	0.0068	[46,143]	73	0.00919	[37,137]	76	0.0109	[37,147]	76
56869	Zfp109	10498795	67	0.0138	[30,141]	80	0.0355	[24,218]	82	0.00748	[42,153]	76
20474	Six4	10400971	64	0.0117	[31,129]	90	0.000177	[73,111]	76	0.0047	[43,130]	77
216161	Sbno2	10370721	79	0.00834	[42,148]	90	0.000693	[66,122]	62	0.0117	[27,128]	77
30877	Gnl3	10418480	80	0.00702	[47,137]	62	0.0135	[29,121]	88	0.00126	[63,124]	77
80744	BC003993	10484249	86	0.0013	[60,123]	79	0.0132	[38,159]	66	0.0526	[14,200]	77
213109	Phf3	10353689	76	0.00721	[43,134]	81	0.00526	[47,137]	74	0.00278	[46,116]	77
74041	4632434I11Rik	10565570	93	0.00333	[58,148]	85	0.0109	[42,167]	53	0.0395	[14,141]	77
100087	Kti12	10506880	73	0.00435	[44,119]	74	0.00353	[46,118]	82	0.00526	[48,140]	77
319885	Zcchc7	10504491	93	0.0113	[48,182]	71	0.0214	[27,167]	66	0.0458	[16,186]	77
16367	Irs1	10356084	71	0.00901	[37,133]	74	0.00123	[52,106]	87	0.000999	[61,122]	77
74352	Zfp84	10551760	73	0.00338	[45,117]	85	0.00158	[58,125]	74	0.0123	[33,155]	77
17354	Mllt10	10469475	59	0.0236	[23,141]	93	0.00227	[61,143]	80	0.00189	[52,121]	77
105372	Utp15	10411432	91	0.00423	[55,150]	62	0.0301	[20,152]	79	0.00247	[50,123]	77
22682	Zfand5	10461991	70	0.00297	[45,109]	89	0.00615	[53,150]	74	0.0236	[31,166]	78
12396	Cbfa2t2	10477543	78	0.00344	[48,125]	78	0.00642	[44,137]	75	0.00364	[46,123]	77
72033	Tsc22d2	10492195	76	0.00545	[44,131]	70	0.00906	[38,129]	86	0.0041	[53,140]	78
71834	Zbtb43	10481830	93	0.00643	[52,168]	68	0.0152	[28,151]	71	0.0263	[24,186]	77
99696	Ankrd50	10497920	70	0.00475	[42,114]	87	0.00019	[70,107]	78	0.000247	[62,98]	78
13548	Dyrk1a	10437136	68	0.00306	[44,105]	83	0.0104	[44,154]	83	0.000548	[63,109]	78
229584	Pogz	10494092	75	0.00809	[42,136]	84	0.00137	[59,119]	76	0.00138	[53,109]	78
106021	Topors	10512088	63	0.00538	[38,107]	105	0.00177	[73,155]	65	0.00158	[44,96]	78
18024	Nfe2l2	10483809	64	0.0113	[31,129]	75	0.0042	[45,123]	94	0.00256	[61,145]	78
21938	Tnfrsf1b	10518300	102	0.0107	[54,201]	57	0.00722	[29,106]	75	0.00263	[47,118]	78
214791	Sertad4	10361186	73	0.00301	[47,113]	77	0.0234	[32,176]	83	0.0106	[42,160]	78
74522	Morc2a	10373778	78	0.0057	[46,132]	67	0.0129	[33,129]	88	0.00809	[49,159]	78
235036	Ppan	10583496	69	0.00375	[43,112]	78	0.00687	[42,141]	88	0.000773	[65,120]	79
320790	Chd7	10503218	67	0.00585	[38,116]	100	0.000825	[73,138]	68	0.0114	[31,139]	78
66953	Cdca7	10472916	77	0.00446	[47,125]	73	0.0124	[36,143]	85	0.000967	[61,119]	79
67973	Mphosph10	10564313	78	0.00109	[56,108]	83	0.0239	[37,185]	75	0.00104	[53,105]	79
11504	Adamts1	10440522	90	0.00599	[51,159]	69	0.00171	[46,102]	77	0.00969	[38,147]	79
22032	Traf4	10388749	86	0.00795	[49,155]	85	0.0028	[55,132]	65	0.00187	[43,97]	79
108912	Cdca2	10421029	75	0.00265	[50,114]	68	0.00231	[44,103]	93	0.00202	[64,137]	79
20482	Skil	10491300	85	0.00659	[50,149]	63	0.0293	[21,157]	88	0.00339	[55,141]	79
67731	Fbxo32	10428796	91	0.0042	[56,149]	72	0.00479	[42,121]	72	0.00353	[43,117]	78
109663	Hoxc11	10427277	89	0.00911	[46,174]	93	0.0038	[56,154]	53	0.0562	[10,165]	78
12608	Cebpb	10478890	87	0.00653	[51,151]	71	0.00456	[41,119]	78	0.00394	[47,127]	79
66341	Eid3	10365286	65	0.0152	[31,138]	94	0.0203	[38,222]	77	0.00399	[45,127]	79
207785	Csrnp2	10432593	76	0.0177	[34,171]	80	0.00748	[42,149]	80	0.00851	[40,156]	79
20352	Sema4b	10554375	68	0.00162	[46,98]	78	0.0015	[53,112]	93	0.000175	[75,116]	79
230700	Foxj3	10507657	67	0.0139	[33,134]	80	0.00374	[49,131]	91	0.000246	[72,115]	79
70455	2610203C20Rik	10584595	64	0.00555	[37,110]	79	0.00133	[54,114]	95	0.00588	[52,170]	79
67849	Cdca5	10460738	72	0.00407	[45,115]	86	0.00381	[54,136]	80	0.00151	[55,116]	79
71963	Cdca4	10402795	87	0.00464	[54,142]	64	0.00279	[41,99]	86	0.00199	[58,128]	79
219114	F630043A04Rik	10420426	77	0.00232	[52,116]	99	0.0122	[54,188]	61	0.0129	[29,120]	79
109359	Fam175b	10558274	68	0.00344	[42,108]	91	0.00241	[61,137]	79	0.0167	[36,166]	79
238871	Pde4d	10407097	79	0.00575	[47,134]	86	0.00781	[49,153]	72	0.00242	[46,110]	79
232431	Gprc5a	10542335	65	0.00453	[38,107]	88	0.00933	[47,165]	84	0.0107	[43,165]	79
18044	Nfya	10451650	67	0.00265	[43,104]	87	0.000906	[62,120]	85	0.000296	[66,108]	80
13831	Epc1	10457302	59	0.0113	[30,118]	102	0.000311	[80,130]	79	0.00438	[46,133]	80
14200	Fhl2	10354247	71	0.00621	[41,123]	84	0.00348	[54,132]	84	0.00176	[57,124]	80
53975	Ddx20	10500960	76	0.00328	[49,120]	82	0.00204	[55,121]	82	0.013	[40,162]	80
320661	D5Ertd579e	10529567	82	0.0106	[41,163]	68	0.0143	[28,147]	90	0.00286	[56,143]	80
101994	Zfp828	10570429	66	0.00175	[46,96]	94	0.0103	[51,176]	81	0.000501	[61,107]	80
319719	4732471D19Rik	10405263	81	0.00646	[47,139]	85	0.000685	[63,116]	74	0.00236	[48,113]	80
668786	EG668786	10395198	81	0.012	[39,163]	23	0.104	[2,85]	137	0.000775	[102,188]	80
16172	Il17ra	10541246	88	0.00466	[54,145]	73	0.0014	[50,106]	80	0.00117	[56,114]	81
73274	Gpbp1	10412082	83	0.00408	[50,137]	89	0.00152	[61,129]	69	0.0453	[17,191]	80
17973	Nck1	10596043	72	0.00304	[45,114]	90	0.00215	[60,135]	79	0.00165	[54,116]	80
192231	Hexim1	10381697	71	0.00919	[37,134]	91	0.00226	[62,136]	79	0.0221	[30,189]	81
227634	Camsap1	10480878	75	0.00256	[49,114]	88	0.0108	[45,170]	78	0.013	[37,160]	80
56469	Pias1	10594322	61	0.00677	[33,111]	90	0.00259	[58,139]	90	0.0091	[47,170]	80
11541	Adora2b	10376832	77	0.0103	[38,154]	70	0.0178	[29,158]	94	0.00274	[60,150]	80
13197	Gadd45a	10545130	78	0.00975	[39,153]	84	0.00411	[49,140]	79	0.0154	[34,170]	80
52830	Pnrc2	10517421	82	0.0048	[50,136]	80	0.0292	[32,191]	80	0.0081	[43,146]	81
75316	Josd3	10583297	87	0.0052	[51,150]	90	0.00846	[48,167]	64	0.0302	[20,163]	81
56371	Fzr1	10371159	74	0.00349	[46,117]	84	0.00538	[50,140]	86	0.000621	[64,115]	81
75316	Josd3	10583318	100	0.00123	[71,144]	54	0.0177	[21,122]	88	0.00769	[47,163]	81
109077	Ints5	10461274	85	0.00762	[48,151]	79	0.00637	[44,140]	78	0.00139	[54,113]	81
22026	Nr2c2	10540191	76	0.00321	[48,121]	86	0.00172	[58,126]	81	0.00358	[50,129]	81
59004	Pias4	10371067	79	0.0026	[51,122]	69	0.00812	[37,126]	94	0.00268	[61,146]	81
83703	Dbr1	10588121	80	0.00494	[47,135]	88	0.00383	[52,145]	75	0.0112	[36,147]	81
15200	Hbegf	10458340	81	0.0043	[48,136]	98	0.00385	[59,161]	64	0.0167	[25,144]	81
15368	Hmox1	10572897	70	0.00516	[42,118]	79	0.0156	[40,155]	95	0.00798	[53,171]	81
56503	Ankrd49	10590968	110	0.00669	[63,199]	85	0.00877	[44,161]	49	0.037	[13,133]	81
227867	Epc2	10471978	90	0.00985	[48,171]	96	0.0176	[44,208]	57	0.0197	[22,131]	81
109113	Uhrf2	10462454	71	0.00232	[46,108]	73	0.00774	[40,130]	101	2.25e-06	[94,108]	82
14155	Fem1b	10594315	81	0.00314	[53,125]	83	5.9e-05	[71,96]	81	0.000956	[58,113]	81
229906	Gtf2b	10496621	58	0.00758	[32,104]	88	0.0189	[43,186]	97	0.000354	[76,124]	81
11350	Abl1	10471201	66	0.00191	[44,97]	81	0.000997	[59,112]	97	0.000645	[73,130]	81
75841	Rnf139	10424335	77	0.00311	[49,122]	89	0.000649	[67,118]	80	0.00199	[53,119]	82
83486	Rbm5	10596769	75	0.00247	[49,114]	92	0.000771	[68,124]	78	0.00484	[46,131]	82
668501	zfp507	10562523	93	0.0148	[45,199]	72	0.00866	[36,136]	81	0.00173	[53,121]	82
64209	Herpud1	10574087	70	0.00643	[39,124]	83	0.0042	[51,134]	92	0.00526	[53,158]	82
19335	Rab23	10345230	70	0.00552	[40,122]	101	0.00822	[56,183]	75	0.0321	[22,199]	82
223773	Zbed4	10400141	88	0.0122	[44,180]	77	0.00652	[41,142]	80	0.00578	[43,142]	82
22666	Zfp161	10446581	73	0.00983	[37,144]	104	0.00624	[60,184]	68	0.0409	[17,183]	82
216805	Flcn	10386427	70	0.00501	[42,116]	91	0.0046	[53,156]	86	0.000724	[63,117]	82
56480	Tbk1	10372853	75	0.00504	[43,128]	89	0.000768	[65,122]	82	0.00811	[43,152]	82
12611	Cebpg	10562416	70	0.00342	[44,111]	91	0.000999	[66,126]	86	0.0127	[41,173]	82
67139	Mis12	10378024	81	0.00404	[50,132]	98	0.00116	[71,136]	68	0.00849	[34,127]	82
71878	2310007D09Rik	10478160	90	0.0012	[64,128]	76	0.00463	[45,127]	79	0.00336	[48,129]	82
19401	Rara	10381082	91	0.00514	[55,152]	62	0.00529	[36,107]	94	0.00508	[56,158]	82
68145	Etaa1	10384486	90	0.00928	[47,173]	72	0.0132	[32,153]	84	0.00826	[43,158]	82
73173	Pcdh18	10498018	73	0.00381	[45,120]	85	0.00583	[49,144]	90	0.000257	[71,113]	83
209039	Tenc1	10427095	79	0.00291	[50,124]	67	0.0108	[33,129]	103	0.000379	[80,132]	83
24086	Tlk2	10381872	83	0.00401	[51,135]	87	0.000647	[65,117]	78	0.00337	[48,126]	83
67136	Kbtbd4	10473754	78	0.00663	[45,137]	86	0.00335	[54,137]	83	0.00175	[56,123]	83
13557	E2f3	10408477	77	0.00572	[45,132]	97	0.00246	[64,147]	75	0.00387	[45,121]	83
74718	Snx16	10497309	69	0.00519	[39,118]	116	0.00247	[77,178]	64	0.0268	[21,163]	83
216760	Mfap3	10376263	88	0.00693	[50,156]	66	0.0112	[30,132]	95	0.00272	[61,148]	83
18049	Ngf	10494817	90	0.00891	[50,164]	85	0.00578	[49,145]	74	0.0036	[45,121]	83
244879	Npat	10585358	86	0.0106	[45,167]	83	0.00453	[48,141]	80	0.00442	[48,133]	83
230162	Zfp189	10504918	93	0.014	[42,204]	96	0.00582	[54,172]	58	0.0545	[10,189]	83
57815	Spata5	10491704	101	0.0088	[57,188]	70	0.0109	[34,138]	77	0.00586	[44,133]	83
242418	Wdr32	10504564	64	0.00618	[36,114]	79	0.00458	[47,132]	108	0.000251	[85,136]	84
98710	Rabif	10350039	84	0.00511	[50,141]	81	0.000651	[60,107]	86	0.00224	[56,131]	84
22034	Traf6	10474112	84	0.00474	[51,140]	77	0.00255	[48,119]	90	0.00115	[64,128]	84
22033	Traf5	10361139	71	0.00259	[46,109]	78	0.00118	[55,112]	100	0.00548	[59,172]	83
69606	Mtfmt	10586397	80	0.0147	[36,171]	86	0.00251	[55,133]	84	0.0354	[26,235]	83
54399	Bet1l	10568988	80	0.00566	[45,140]	85	0.00762	[45,158]	84	0.0195	[33,199]	83
69962	2810422O20Rik	10351179	81	0.00842	[43,152]	93	0.0135	[43,198]	76	0.00921	[37,150]	83
71198	Otud1	10469571	79	0.0159	[36,169]	76	0.0441	[20,235]	95	0.0196	[40,223]	83
224624	Rab40c	10449152	81	0.00228	[53,124]	84	0.000127	[69,103]	87	0.00961	[43,171]	84
20841	Zfp143	10556246	75	0.00276	[48,118]	101	0.000806	[75,138]	76	0.00142	[52,109]	84
233056	Zfp790	10551777	80	0.011	[39,163]	92	0.00148	[62,135]	79	0.0323	[24,225]	84
17937	Nab2	10373313	78	0.00266	[51,119]	91	0.0115	[49,171]	83	0.00208	[55,125]	84
24069	Sufu	10463645	82	0.0021	[55,123]	81	0.00488	[48,137]	89	0.00427	[54,146]	84
72739	Zkscan3	10408010	91	0.0033	[57,147]	73	0.0136	[32,154]	87	0.0186	[36,202]	84
263876	Spata2	10489904	94	0.00534	[54,165]	81	0.019	[33,188]	77	0.0111	[36,159]	84
56314	Zfp113	10534966	74	0.0123	[35,154]	102	0.0151	[45,226]	76	0.0315	[23,219]	84
228421	Kif18a	10474381	88	0.00289	[57,138]	100	0.000817	[73,138]	66	0.0123	[30,134]	85
268417	Zkscan17	10386402	71	0.00608	[40,124]	86	0.00133	[59,125]	96	0.000943	[69,134]	84
72344	Usp36	10393509	65	0.00583	[38,113]	98	0.00108	[70,139]	89	0.00284	[57,140]	84
72020	Zfp654	10440288	102	0.0125	[51,212]	90	0.00124	[62,130]	62	0.0303	[18,162]	85
320790	Chd7	10503196	77	0.00626	[43,136]	99	0.00886	[51,192]	79	0.00127	[54,114]	85
69053	1810013L24Rik	10433472	76	0.00482	[45,129]	89	0.00129	[62,127]	88	0.00923	[44,170]	84
74094	Tjap1	10451248	81	0.00238	[53,125]	84	0.00902	[45,156]	89	0.0165	[40,192]	85
11702	Amd1	10512935	80	0.00907	[42,151]	80	0.00537	[47,136]	94	0.017	[42,206]	85
78541	Asb8	10432122	77	0.00725	[43,137]	80	0.0195	[35,173]	98	0.0084	[54,179]	85
74035	Nol9	10510629	105	0.016	[54,216]	62	0.0106	[30,119]	87	0.0129	[42,175]	85
75623	1700029F09Rik	10354275	103	0.0144	[52,213]	73	0.0218	[30,163]	79	0.0611	[17,261]	85
71151	Exod1	10567412	88	0.00738	[50,157]	85	0.000422	[65,112]	82	0.00515	[47,142]	85
237859	Ccdc55	10388613	82	0.00533	[48,141]	100	0.000818	[72,138]	74	0.00121	[51,107]	85
73389	Hbp1	10399897	96	0.0022	[64,144]	77	0.00175	[52,113]	82	0.0227	[33,194]	85
72440	5930416I19Rik	10548176	65	0.00181	[44,96]	101	0.0153	[53,203]	89	0.00473	[53,148]	85
223773	Zbed4	10426093	82	0.00944	[43,158]	91	0.00652	[50,164]	82	0.0026	[51,129]	85
68108	9430008C03Rik	10489239	85	0.0188	[36,199]	101	0.00352	[62,166]	69	0.0168	[27,157]	85
381066	BC049807	10442224	85	0.00364	[52,138]	79	0.0203	[32,182]	91	0.00472	[53,154]	85
20170	Hps6	10463515	112	0.00568	[65,200]	59	0.0306	[17,165]	85	0.0116	[39,175]	85
67242	Gemin6	10541091	61	0.0164	[28,127]	100	0.00615	[59,171]	95	0.0141	[48,193]	85
16469	Jrk	10429495	82	0.00846	[42,156]	94	0.00773	[49,179]	80	0.0119	[38,162]	85
100045983	LOC100045983	10431284	99	0.00643	[58,173]	77	0.000254	[61,97]	81	0.00183	[55,119]	86
104263	Jmjd1a	10545308	91	0.00716	[52,161]	81	0.000326	[63,104]	85	0.00116	[60,120]	86
269252	Gtf3c4	10481320	74	0.00911	[41,137]	83	0.00118	[58,119]	100	0.000386	[77,130]	86
107951	Cdk9	10481670	83	0.00215	[55,123]	65	0.0339	[23,163]	108	0.000472	[83,143]	86
17127	Smad3	10594404	84	0.00339	[54,133]	80	0.00278	[52,123]	94	0.000792	[69,127]	86
330192	Vps37b	10533729	72	0.00244	[47,110]	98	0.00118	[70,139]	87	0.00327	[54,141]	86
70466	Ckap2l	10487577	81	0.00206	[54,122]	85	0.00301	[55,130]	92	0.00312	[57,146]	86
107242	AI837181	10460582	74	0.00235	[50,111]	96	0.0183	[49,198]	87	0.0121	[43,171]	86
67263	Zswim6	10412038	87	0.00306	[55,139]	91	0.0026	[58,144]	79	0.0244	[29,197]	86
100043982	LOC100043982	10391990	75	0.0135	[37,151]	81	0.00286	[51,129]	102	0.00357	[63,166]	86
93679	Trim8	10463661	78	0.00318	[49,124]	109	0.00476	[66,182]	71	0.00824	[36,135]	86
72323	Asb6	10481508	85	0.00355	[52,137]	66	0.00635	[35,117]	107	0.0171	[48,239]	86
232337	Zfp637	10541094	70	0.00439	[42,114]	98	0.00902	[55,178]	90	0.00964	[48,169]	86
216578	Papolg	10384737	93	0.00523	[54,162]	69	0.0217	[25,165]	95	0.02	[39,225]	86
67876	Coq10b	10346298	80	0.00805	[43,150]	95	0.00673	[55,168]	81	0.0231	[33,190]	86
109929	Zbtb25	10401063	72	0.0136	[33,151]	78	0.0204	[32,183]	107	0.00839	[56,209]	86
234678	D230025D16Rik	10574641	72	0.00244	[47,110]	99	9.32e-05	[83,118]	89	0.00258	[57,138]	87
22224	Usp10	10575961	92	0.00789	[53,162]	82	0.000269	[65,103]	85	0.00119	[60,120]	86
93760	Arid1a	10517090	86	0.00671	[50,150]	79	0.000642	[59,105]	94	0.00678	[55,164]	87
67011	Mettl6	10418720	84	0.00244	[55,129]	78	0.00157	[53,114]	96	0.000736	[71,130]	86
22289	Utx	10598798	71	0.00382	[43,117]	99	0.000799	[72,137]	88	0.00172	[60,129]	86
14312	Brd2	10450126	84	0.00313	[54,131]	75	0.0022	[49,113]	99	0.00123	[70,141]	86
107035	Fbxo38	10459296	81	0.00479	[47,138]	94	0.00131	[66,134]	84	0.00745	[45,155]	86
64113	Moap1	10402294	69	0.00784	[36,128]	99	0.0016	[67,146]	92	0.00217	[60,142]	86
101358	Fbxl14	10541182	73	0.00432	[44,123]	89	0.00871	[49,161]	97	0.00211	[65,147]	87
235682	Zfp445	10597900	89	0.00224	[59,136]	99	0.00638	[57,173]	72	0.0307	[23,188]	87
98403	Zfp451	10353754	75	0.0038	[46,123]	100	0.00252	[65,154]	85	0.00352	[53,137]	87
12224	Klf5	10416777	83	0.00587	[49,142]	93	0.00261	[61,141]	83	0.00591	[48,143]	86
240613	9930021J03Rik	10466963	102	0.00359	[62,167]	77	0.0129	[36,157]	80	0.00944	[41,154]	86
94092	Trim16	10376899	56	0.00979	[28,107]	95	0.00805	[51,176]	108	0.00764	[59,202]	87
101095	Zfp282	10537921	114	0.0215	[52,271]	82	0.0168	[35,183]	62	0.0333	[17,170]	86
218333	BC018507	10410465	85	0.0054	[50,144]	84	0.000717	[62,114]	93	6.26e-05	[79,109]	87
18712	Pim1	10443527	102	0.00392	[63,167]	82	0.000174	[67,101]	78	0.0158	[33,167]	87
14238	Foxf2	10404404	99	0.0133	[52,195]	87	0.000545	[66,114]	75	0.00933	[39,141]	87
100169	Phactr4	10516910	67	0.0153	[33,136]	123	0.00794	[71,224]	72	0.00121	[50,102]	87
226419	Dyrk3	10357590	73	0.0101	[36,144]	107	0.00124	[75,154]	81	0.0207	[32,193]	87
71972	Dnmbp	10467871	77	0.00674	[44,135]	97	0.00501	[58,164]	87	0.00132	[60,125]	87
271377	Zbtb11	10436239	102	0.00832	[56,191]	83	0.00188	[55,124]	77	0.0191	[31,174]	87
103806	Maml1	10385591	100	0.0081	[56,186]	86	0.00248	[55,134]	74	0.0106	[36,145]	87
320790	Chd7	10503180	95	0.0113	[48,191]	84	0.0358	[24,240]	82	0.00259	[51,129]	87
68277	2310057M21Rik	10568521	82	0.00264	[52,128]	94	0.00526	[56,161]	86	0.0135	[40,180]	87
18181	Nrf1	10536976	68	0.00306	[43,108]	83	0.00651	[45,150]	109	0.00328	[69,175]	87
17714	Grpel2	10459236	51	0.0183	[21,112]	110	0.00398	[67,184]	101	0.00318	[63,164]	87
234358	D10627	10572161	90	0.0258	[33,244]	89	0.02	[35,212]	82	0.00882	[41,159]	87
97122	Hist2h4	10408225	77	0.0165	[34,172]	84	0.0157	[36,184]	100	0.0309	[34,285]	87
77286	Nkrf	10604053	78	0.00259	[50,121]	118	9.39e-05	[99,141]	68	0.00914	[34,129]	88
70369	Bag5	10402715	88	0.00419	[53,145]	103	0.000314	[80,131]	72	0.0188	[30,161]	87
217333	Trim47	10393106	70	0.00235	[46,106]	93	0.00068	[69,125]	101	0.00155	[69,148]	88
102462	Imp3	10585599	75	0.0105	[39,142]	74	0.00104	[53,102]	115	0.00813	[65,210]	88
329003	Zfp516	10457040	94	0.00704	[52,171]	90	0.00131	[62,130]	79	0.00687	[41,145]	87
68031	Rnf146	10368490	71	0.00421	[42,118]	100	0.00147	[70,146]	92	0.00415	[56,152]	88
76448	2310014H01Rik	10444932	76	0.0165	[35,163]	95	0.00168	[64,140]	93	0.00912	[46,183]	88
74133	1200011M11Rik	10389601	67	0.0067	[37,120]	99	0.00174	[67,148]	97	0.0018	[65,144]	88
52118	Pvr	10560709	71	0.0143	[33,151]	104	0.00218	[69,157]	89	0.00528	[51,155]	88
237336	Tbpl1	10368229	90	0.00382	[55,147]	88	0.0117	[46,171]	85	0.0243	[33,205]	88
208292	9030612M13Rik	10449914	90	0.0078	[49,167]	93	0.0054	[54,158]	80	0.0136	[36,167]	88
11702	Amd1	10459389	80	0.00937	[42,152]	93	0.00569	[54,158]	90	0.022	[36,213]	88
12569	Cdk5r1	10379482	101	0.0185	[44,239]	72	0.0215	[28,172]	90	0.0128	[41,193]	88
26909	Exo1	10352048	74	0.00232	[49,112]	98	0.00472	[60,164]	92	0.000282	[73,116]	88
27214	Dbf4	10528077	93	0.00935	[51,175]	83	0.000375	[64,107]	90	0.00325	[56,142]	88
106894	A630042L21Rik	10459158	84	0.00965	[44,160]	91	0.00046	[69,121]	90	0.00332	[55,145]	88
229599	Gm129	10373452	58	0.00743	[31,106]	136	0.000839	[99,189]	71	0.00563	[40,122]	88
226122	Ubtd1	10463185	90	0.0177	[45,186]	69	0.00443	[40,113]	106	0.000953	[77,146]	88
77264	Zfp142	10355611	76	0.0181	[35,167]	106	0.00103	[76,149]	83	0.0107	[39,168]	88
19647	Rbbp6	10557213	76	0.00731	[43,134]	98	0.00513	[60,163]	90	0.00109	[65,124]	88
72486	Rnf219	10422185	73	0.00747	[40,132]	97	0.00338	[60,156]	95	0.00143	[65,139]	88
68350	Mul1	10509562	81	0.00414	[50,132]	95	0.00227	[63,145]	89	0.00459	[52,151]	88
16835	Ldlr	10583732	89	0.00484	[53,152]	88	0.00792	[49,158]	86	0.00282	[54,137]	88
107305	Vps37c	10461547	78	0.00355	[48,127]	99	0.00599	[56,175]	87	0.0141	[39,186]	88
67998	1300010M03Rik	10391348	98	0.00364	[60,161]	66	0.0316	[20,171]	100	0.0188	[42,233]	88
56220	Zfp386	10399038	96	0.00385	[58,159]	86	0.00447	[50,144]	83	0.0204	[34,193]	88
13018	Ctcf	10574812	81	0.0044	[49,133]	89	0.00996	[47,169]	94	0.00993	[49,180]	88
66209	1110054O05Rik	10513397	77	0.00677	[42,139]	105	0.00585	[60,184]	83	0.00607	[46,147]	88
114716	Spred2	10374455	94	0.00639	[55,163]	68	0.00681	[38,118]	104	0.00988	[58,193]	88
101685	Spty2d1	10563659	98	0.00942	[52,189]	75	0.007	[40,136]	92	0.0234	[36,224]	88
235626	Setd2	10589565	90	0.0076	[50,166]	87	0.0112	[44,171]	88	0.00972	[45,168]	88
217207	Dhx8	10381477	87	0.00487	[51,148]	85	0.00329	[53,135]	94	0.000373	[73,123]	89
52521	Zfp622	10423346	82	0.00545	[50,137]	88	0.000524	[67,115]	97	0.00061	[73,129]	89
101471	Phrf1	10558847	79	0.00366	[50,124]	93	0.00378	[59,147]	94	0.000529	[72,124]	89
22640	Zfp1	10575609	93	0.012	[45,193]	109	0.000947	[78,153]	64	0.0188	[24,152]	89
244425	A730069N07Rik	10578222	82	0.00839	[42,155]	78	0.00155	[53,114]	106	0.00214	[70,162]	89
80750	N4bp1	10580457	72	0.00269	[47,111]	101	0.00431	[65,163]	94	0.00914	[51,173]	89
13990	Smarcad1	10538755	68	0.00867	[37,127]	120	0.00374	[78,191]	78	0.00724	[42,141]	89
20677	Sox4	10408450	91	0.00609	[52,159]	102	0.00523	[62,170]	75	0.00613	[41,134]	89
67045	Riok2	10442057	100	0.00573	[60,169]	85	0.00812	[47,153]	81	0.0129	[39,161]	89
12053	Bcl6	10438738	94	0.00579	[53,166]	82	0.00857	[42,156]	90	0.0136	[42,192]	89
15944	Irgm1	10385500	82	0.00821	[44,150]	90	0.0269	[40,209]	94	0.0366	[36,251]	89
68799	Rgmb	10448081	104	0.0102	[55,202]	69	0.0198	[27,160]	96	0.00188	[64,145]	90
16529	Kcnk5	10417798	97	0.0054	[56,170]	92	0.0151	[40,205]	79	0.0212	[29,196]	89
242736	4732496O08Rik	10510061	97	0.00741	[55,176]	78	0.00772	[40,145]	92	0.0322	[33,254]	89
319622	Itpripl2	10567297	88	0.0123	[44,181]	86	0.0126	[40,177]	93	0.0342	[32,254]	89
218973	Wdhd1	10419296	78	0.00245	[51,119]	85	0.0143	[43,170]	107	0.000501	[82,139]	90
233890	Zfp768	10568225	77	0.0132	[36,160]	101	0.000678	[75,137]	93	0.0174	[39,215]	90
72046	2010005J08Rik	10384004	76	0.00271	[48,118]	96	0.00315	[60,155]	99	0.00074	[73,134]	90
223701	Mkl1	10430693	85	0.006	[51,145]	82	0.000782	[60,112]	102	0.00798	[58,186]	90
18591	Pdgfb	10430660	92	0.00343	[57,149]	73	0.000908	[53,101]	105	0.00218	[69,159]	90
106583	Rbm16	10441344	90	0.00598	[52,157]	85	0.00124	[60,121]	95	0.00103	[69,133]	90
94315	Prcc	10499265	88	0.00485	[54,144]	97	0.0234	[46,213]	85	0.00111	[61,120]	90
338337	Cog3	10421624	87	0.00169	[59,129]	83	0.0016	[56,123]	100	0.00302	[63,159]	90
76366	Mtif3	10535750	83	0.00289	[52,132]	101	0.00288	[66,159]	85	0.00466	[49,143]	90
240672	Dusp5	10463945	59	0.024	[22,148]	118	0.00372	[72,197]	93	0.00966	[46,184]	90
72462	Rrp1b	10443836	80	0.00544	[46,139]	82	0.0479	[19,245]	108	0.00918	[58,206]	90
18708	Pik3r1	10411782	83	0.00548	[48,144]	92	0.0126	[45,186]	94	0.00954	[49,180]	90
218210	Nup153	10408952	76	0.00315	[48,119]	96	0.00168	[66,141]	100	0.000189	[82,124]	91
78100	8430410K20Rik	10582978	90	0.00793	[50,163]	98	0.00052	[74,128]	85	0.0352	[28,228]	91
66895	1300014I06Rik	10408629	84	0.00196	[56,127]	91	0.00165	[62,135]	96	0.00131	[67,139]	91
56715	Rabgef1	10526133	74	0.0109	[36,146]	98	0.00168	[68,143]	101	0.00167	[68,150]	91
76365	Tbx18	10595560	73	0.00899	[38,140]	89	0.0022	[58,137]	110	0.00299	[70,175]	91
641340	Nrbf2	10419729	79	0.00705	[44,143]	109	0.00277	[72,168]	84	0.00228	[54,129]	91
641340	Nrbf2	10419731	79	0.00705	[44,143]	109	0.00277	[72,168]	84	0.00228	[54,129]	91
20623	Snrk	10590445	89	0.00642	[51,157]	95	0.00249	[61,146]	87	0.00571	[49,153]	90
235406	Snx33	10593878	98	0.00907	[52,188]	85	0.0026	[54,132]	89	0.003	[54,143]	90
66410	Mterfd1	10410264	87	0.0112	[47,164]	87	0.00297	[56,135]	98	0.00372	[62,157]	91
27878	Tada1l	10351390	93	0.00773	[53,168]	90	0.00318	[56,143]	89	0.0102	[45,172]	91
13170	Dbp	10553092	106	0.00628	[61,189]	93	0.00434	[56,153]	73	0.0224	[27,172]	91
67311	Nanp	10488550	99	0.00698	[58,175]	89	0.000242	[71,112]	85	0.00127	[60,122]	91
17688	Msh6	10447417	68	0.00203	[45,103]	88	0.000453	[68,115]	117	0.000613	[89,155]	91
272359	Irf2bp1	10550527	96	0.00411	[60,154]	78	0.000521	[59,104]	100	0.00559	[57,174]	91
234959	Med17	10591009	80	0.00208	[54,120]	94	0.00064	[70,126]	99	0.000705	[73,134]	91
74164	Nfx1	10504017	90	0.00302	[57,141]	73	0.0392	[23,192]	111	0.000661	[84,149]	91
30946	Abt1	10408168	89	0.0064	[51,155]	78	0.000892	[56,107]	107	0.00662	[64,186]	91
231868	E130309D02Rik	10535449	103	0.00118	[73,147]	79	0.00271	[51,121]	91	0.00366	[54,150]	91
18787	Serpine1	10534667	82	0.00598	[46,147]	78	0.00163	[52,115]	114	0.00403	[69,191]	91
192119	Dicer1	10402444	93	0.0136	[47,186]	83	0.0162	[39,173]	98	0.00177	[67,143]	91
11655	Alas1	10596454	105	0.0018	[71,156]	79	0.00894	[41,145]	91	0.0171	[40,199]	91
19355	Rad1	10423068	98	0.00586	[58,168]	93	0.02	[45,200]	82	0.00188	[55,122]	91
56405	Dusp14	10389238	92	0.00537	[55,155]	98	0.00262	[66,147]	84	0.0107	[42,164]	91
76630	Stambpl1	10462587	74	0.0045	[44,123]	100	0.00811	[56,181]	100	0.0207	[44,228]	91
101631	Pwwp2b	10558508	98	0.00799	[53,185]	83	0.00774	[44,155]	92	0.00851	[46,178]	91
235956	Zfp825	10358432	102	0.00934	[55,196]	85	0.0096	[43,161]	88	0.0544	[21,289]	91
210106	Pols	10410435	75	0.00632	[42,132]	103	3.29e-05	[90,117]	98	0.000896	[71,136]	92
56697	Akap10	10386824	74	0.00645	[41,133]	90	0.000849	[65,125]	111	0.000264	[88,141]	92
75605	Jarid1b	10350046	89	0.00797	[49,164]	76	0.000437	[58,99]	110	0.0105	[56,223]	92
76089	Rapgef2	10498802	85	0.00531	[51,145]	96	0.000717	[71,129]	95	0.000548	[72,126]	92
360216	Zranb1	10558285	79	0.00614	[45,139]	104	0.0115	[54,205]	92	0.000615	[68,124]	92
218581	Depdc1b	10407081	111	0.00847	[62,207]	81	0.000651	[60,109]	84	0.00696	[45,151]	92
13626	Eed	10565486	88	0.00531	[51,152]	99	0.00116	[71,139]	89	0.0219	[36,207]	92
380664	Lemd3	10372815	87	0.00329	[55,140]	81	0.00163	[55,118]	107	0.00201	[73,160]	92
13480	Dpm1	10489936	98	0.00917	[55,183]	80	0.00191	[54,117]	98	0.014	[50,196]	92
69228	Zfp746	10544555	89	0.00594	[50,156]	93	0.00323	[58,151]	93	0.00395	[55,156]	92
210148	Slc30a6	10446804	87	0.0211	[36,206]	103	0.0033	[65,165]	85	0.0331	[28,232]	92
13639	Efna4	10499552	102	0.00364	[63,169]	86	0.0089	[43,167]	86	0.00966	[43,169]	92
433036	433036	10440292	82	0.00782	[43,155]	87	0.00457	[51,148]	106	0.00637	[61,189]	92
14629	Gclc	10587266	96	0.00489	[58,161]	85	0.0253	[35,201]	94	0.0123	[47,188]	92
228876	Zfp334	10489694	91	0.00898	[47,175]	96	0.00513	[56,165]	88	0.00988	[43,175]	92
320790	Chd7	10503188	93	0.00709	[52,167]	95	0.00558	[53,169]	88	0.0104	[44,172]	92
226747	Ahctf1	10360589	84	0.00197	[56,127]	90	0.0134	[45,181]	103	0.000204	[83,129]	93
100043256	ENSMUSG00000050974	10394674	70	0.00308	[44,110]	105	0.00144	[74,151]	102	0.00063	[76,136]	92
66874	1200014J11Rik	10378271	73	0.00317	[46,115]	102	0.0119	[56,194]	102	0.000739	[75,139]	93
12572	Cdk7	10411711	82	0.00664	[46,144]	99	0.00118	[71,138]	96	0.00376	[60,155]	92
13163	Daxx	10444056	94	0.00153	[65,137]	88	0.00468	[52,147]	96	0.0037	[59,157]	93
102162	Taf5l	10582642	71	0.00573	[39,124]	119	0.00169	[83,176]	87	0.0028	[54,137]	92
102414	Clk3	10593988	90	0.00497	[54,153]	90	0.00612	[53,153]	98	0.00217	[65,147]	93
50523	Lats2	10420413	93	0.0143	[43,203]	108	0.00282	[69,171]	77	0.0354	[21,220]	93
108837	Ibtk	10595407	95	0.00361	[59,155]	77	0.0207	[32,173]	105	0.0136	[52,220]	92
70686	Dusp16	10548735	94	0.00685	[53,169]	104	0.00373	[64,171]	80	0.0159	[35,173]	92
67065	Polr3d	10421351	81	0.00445	[48,136]	96	0.00413	[58,160]	100	0.0046	[59,169]	92
68897	Disp1	10598178	87	0.00477	[53,143]	95	0.00978	[54,174]	94	0.0126	[47,191]	92
228662	Btbd3	10476538	98	0.00513	[58,169]	96	0.00502	[57,161]	83	0.0244	[31,204]	92
23877	Fiz1	10559708	103	0.00503	[62,176]	78	0.00511	[44,135]	96	0.0168	[42,213]	92
229593	Golph3l	10494288	70	0.00531	[40,121]	127	0.0118	[70,247]	80	0.0231	[32,189]	92
60530	Fignl1	10384373	122	0.00929	[69,227]	89	0.00726	[51,158]	66	0.0436	[17,177]	92
53859	Map3k14	10391870	94	0.00872	[49,183]	89	0.0125	[41,187]	94	0.0288	[31,263]	92
14154	Fem1a	10446071	68	0.00601	[39,116]	95	0.00134	[66,137]	116	4.87e-06	[107,127]	93
230661	Tesk2	10507347	97	0.00286	[63,151]	84	0.00163	[57,122]	98	0.000214	[79,123]	93
77087	Ankrd11	10582445	75	0.00345	[46,121]	104	0.00648	[62,180]	100	0.000548	[76,133]	93
641340	Nrbf2	10369774	83	0.00609	[47,145]	103	0.000703	[77,139]	93	0.00188	[62,140]	93
17927	Myod1	10553256	82	0.00507	[49,138]	92	0.0159	[48,184]	105	0.000766	[78,142]	93
225888	Suv420h1	10460202	93	0.0053	[53,162]	90	0.00387	[54,148]	97	0.000773	[71,133]	93
69807	Trim32	10505512	94	0.00582	[56,160]	109	0.00268	[73,168]	76	0.000786	[55,104]	93
109019	Obfc2a	10354418	62	0.014	[28,132]	116	0.000991	[83,164]	101	0.0157	[44,226]	93
56381	Spen	10517948	87	0.00372	[54,140]	99	0.00109	[71,139]	93	0.00219	[61,142]	93
268903	Nrip1	10440406	95	0.00136	[66,137]	113	0.00708	[62,209]	72	0.0105	[34,144]	93
20466	Sin3a	10585625	82	0.00368	[52,130]	99	0.00199	[67,146]	98	0.0117	[52,189]	93
18741	Pitx2	10495976	128	0.00331	[82,205]	98	0.00269	[64,150]	54	0.0368	[14,147]	93
60532	Wtap	10479268	88	0.00353	[56,140]	96	0.0149	[50,191]	94	0.00338	[59,149]	93
108673	Ccdc86	10466104	92	0.00484	[56,151]	98	0.0136	[51,195]	89	0.00355	[55,142]	93
71709	Syde1	10370510	74	0.00469	[44,124]	88	0.0037	[54,142]	118	0.0133	[62,241]	93
101612	Grwd1	10563411	99	0.0072	[58,173]	97	0.0243	[41,230]	83	0.00377	[51,134]	93
68118	9430023L20Rik	10427045	107	0.00382	[67,173]	75	0.0044	[44,124]	98	0.00965	[51,189]	93
69372	Mocs3	10478913	79	0.00547	[45,136]	82	0.00394	[48,138]	118	0.00474	[70,204]	93
100978	Nfxl1	10530467	80	0.00758	[43,148]	95	0.00707	[54,169]	105	0.000248	[84,132]	94
70044	Tut1	10461354	83	0.00358	[51,134]	94	0.000578	[70,126]	104	0.00236	[67,162]	93
227449	Zcchc2	10349065	80	0.00985	[41,154]	100	0.00192	[67,150]	101	0.000785	[74,139]	94
70052	Prpf4	10505282	92	0.0045	[57,150]	85	0.0137	[41,171]	104	0.0013	[73,149]	93
14451	Gas1	10409833	91	0.00593	[52,159]	84	0.00142	[59,120]	106	0.00495	[64,179]	94
381022	Mll2	10432298	89	0.00509	[53,150]	89	0.00156	[61,130]	103	0.00295	[67,162]	94
67832	Bxdc2	10427718	85	0.00166	[58,124]	91	0.0195	[45,189]	106	0.00442	[67,171]	94
68897	Disp1	10468909	89	0.00189	[60,132]	113	0.00544	[69,193]	79	0.00209	[51,120]	94
209815	Tbc1d25	10603478	87	0.00203	[59,129]	88	0.00693	[50,154]	106	0.00453	[65,176]	94
104836	Cbll1	10399841	99	0.00409	[60,167]	119	0.0154	[54,273]	62	0.0447	[15,176]	94
18139	Zfml	10539486	81	0.00439	[48,137]	119	0.0338	[50,319]	80	0.0213	[32,185]	94
320790	Chd7	10503178	78	0.00925	[41,149]	103	0.0303	[36,292]	100	0.00555	[58,173]	94
64707	Suv39h2	10479765	106	0.0155	[51,231]	100	0.0149	[45,220]	75	0.0227	[28,178]	93
195209	Gm22	10576088	86	0.00658	[50,152]	94	0.000446	[72,124]	101	0.00044	[78,132]	94
56698	Rnuxa	10455801	89	0.00121	[63,126]	96	0.00785	[55,172]	97	0.000518	[74,128]	94
228714	Csrp2bp	10476668	96	0.0013	[68,137]	101	0.0103	[55,192]	84	0.0106	[42,165]	94
269536	Tex10	10512867	84	0.00255	[55,130]	95	0.00145	[67,136]	104	0.00139	[74,148]	94
320790	Chd7	10503198	89	0.00565	[51,156]	87	0.0159	[38,192]	106	0.00217	[70,164]	94
677593	LOC677593	10603208	78	0.00336	[49,124]	97	0.00219	[66,145]	108	0.00677	[62,193]	94
320633	Zbtb26	10482172	95	0.00426	[57,158]	115	0.00239	[75,180]	73	0.00615	[39,131]	94
16647	Kpna2	10453512	96	0.00656	[54,172]	85	0.00658	[49,145]	101	0.00259	[66,155]	94
11702	Amd1	10368748	83	0.0128	[40,169]	91	0.00696	[51,161]	109	0.00272	[70,171]	94
641136	LOC641136	10401822	100	0.00375	[62,165]	90	0.00309	[58,140]	92	0.0042	[55,153]	94
104662	Tsr1	10378508	103	0.00392	[65,169]	94	0.00431	[58,153]	86	0.0187	[36,193]	94
56298	Arl6ip2	10453062	104	0.00539	[61,182]	103	0.0237	[45,243]	74	0.0338	[23,195]	94
100038483	ENSMUSG00000075401	10433656	84	0.00189	[56,125]	106	4.86e-05	[91,124]	94	0.00906	[49,178]	95
209456	Trp53bp2	10352396	76	0.00516	[45,127]	117	0.00209	[80,173]	92	0.000172	[75,114]	95
56249	Actr8	10413502	103	0.00633	[61,180]	102	0.000321	[81,130]	79	0.0258	[29,194]	95
71458	Bcor	10603627	95	0.00488	[58,160]	112	0.000505	[86,148]	77	0.00323	[47,124]	95
20775	Sqle	10424349	84	0.000867	[62,115]	115	0.033	[53,282]	85	0.00171	[58,124]	95
68778	1110038D17Rik	10369911	82	0.0057	[46,145]	102	0.001	[73,142]	100	0.00193	[66,151]	95
66701	Spryd4	10373355	73	0.0159	[32,161]	119	0.00128	[83,173]	92	0.00931	[47,178]	95
216850	Jmjd3	10387372	88	0.0115	[45,174]	107	0.00374	[67,172]	91	0.00142	[62,133]	95
21665	Tdg	10564663	93	0.00614	[55,160]	99	0.00174	[69,144]	92	0.00246	[59,141]	95
110109	Nol1	10541845	95	0.0057	[57,161]	91	0.00303	[58,142]	99	0.0022	[66,149]	95
11702	Amd1	10368670	89	0.00908	[47,167]	88	0.00286	[56,136]	108	0.00375	[67,178]	95
216527	Ccm2	10374185	95	0.00862	[53,176]	92	0.00454	[56,152]	97	0.00312	[61,155]	95
56458	Foxo1	10491962	124	0.00574	[72,222]	57	0.0226	[19,138]	104	0.00358	[64,169]	95
223664	Lrrc14	10425000	98	0.00599	[56,175]	85	0.0106	[41,167]	101	0.0231	[40,251]	95
21665	Tdg	10368883	80	0.00254	[53,123]	101	0.000489	[78,132]	105	0.000109	[88,127]	96
24045	Scamp3	10493394	108	0.00903	[58,207]	79	0.00113	[55,113]	100	0.000329	[78,129]	96
192160	Casc3	10381032	85	0.00854	[47,155]	113	0.000412	[87,146]	90	0.00945	[47,170]	96
69612	2310037I24Rik	10554142	91	0.00245	[60,140]	79	0.00573	[46,133]	116	0.000435	[90,151]	95
228775	Trib3	10488608	90	0.00395	[54,148]	95	0.000468	[73,124]	101	0.00489	[58,175]	95
94246	Arid4b	10403680	87	0.00399	[53,144]	95	0.00627	[55,168]	103	0.000593	[77,139]	95
100017	Ldlrap1	10517301	90	0.00592	[52,157]	80	0.00961	[40,152]	117	0.00108	[85,165]	96
69257	Elf2	10498038	99	0.0084	[54,187]	75	0.00184	[50,113]	111	0.00271	[72,174]	95
74320	Wdr33	10454483	92	0.00505	[56,152]	115	0.00262	[77,174]	80	0.0299	[29,205]	96
13642	Efnb2	10576911	94	0.00341	[60,149]	90	0.00298	[57,140]	102	0.00365	[64,165]	95
66647	Ndnl2	10564337	99	0.00308	[63,158]	87	0.0072	[49,154]	100	0.0198	[45,225]	95
14239	Foxs1	10488673	84	0.0121	[41,172]	82	0.00579	[45,146]	120	0.00923	[63,239]	95
69104	2010-03-05	10462791	108	0.0162	[49,246]	96	0.0138	[50,189]	83	0.0495	[22,242]	95
12581	Cdkn2d	10591517	104	0.00943	[58,193]	87	4.36e-05	[75,100]	97	0.00335	[61,155]	96
21665	Tdg	10430871	80	0.00192	[54,119]	105	0.00189	[73,153]	102	0.000131	[84,123]	96
74302	Mtmr3	10383867	101	0.0011	[73,141]	106	0.000468	[83,138]	80	0.00707	[44,144]	96
71393	Kctd6	10412650	68	0.0227	[28,157]	109	0.00473	[67,183]	111	0.000478	[85,145]	96
244895	C230081A13Rik	10593856	96	0.00272	[62,149]	92	0.00473	[55,154]	101	0.000636	[75,135]	96
76854	Gper	10526952	98	0.00615	[58,170]	90	0.000681	[67,121]	100	0.00285	[65,155]	96
264064	Cdk8	10527508	81	0.00552	[46,141]	88	0.00105	[63,123]	119	0.00145	[84,173]	96
239027	Arhgap22	10413951	91	0.00267	[59,141]	93	0.00393	[57,150]	105	0.00149	[73,153]	96
64945	Cldn12	10527965	96	0.00161	[65,142]	100	0.0288	[38,263]	92	0.00391	[55,153]	96
12452	Ccng2	10523297	131	0.00819	[73,250]	79	0.00258	[51,122]	78	0.0908	[7,342]	96
330474	Zc3h4	10550296	91	0.00466	[56,150]	85	0.00281	[55,131]	113	0.0162	[58,237]	96
97287	Mtmr14	10540579	101	0.00413	[62,165]	85	0.0033	[54,133]	103	0.0236	[43,248]	96
232879	Zbtb45	10560058	86	0.00428	[52,143]	97	0.00353	[59,158]	106	0.00571	[61,186]	96
15247	Hiat1	10501676	94	0.00539	[54,164]	93	0.00456	[56,155]	101	0.0253	[39,257]	96
27049	Etv3	10492997	107	0.0046	[64,183]	96	0.00498	[55,164]	85	0.0222	[31,214]	96
68867	Rnf122	10571214	106	0.00471	[62,181]	94	0.0127	[45,192]	88	0.00781	[47,164]	96
60532	Wtap	10447897	85	0.00637	[49,148]	80	0.00977	[41,153]	123	0.00472	[75,209]	96
218100	Zfp322a	10408162	91	0.0138	[42,197]	94	0.0158	[41,209]	102	0.00642	[57,186]	96
70454	Cenpl	10351047	104	0.00702	[59,190]	104	0.0115	[51,214]	80	0.038	[25,221]	96
230734	Yrdc	10507976	76	0.015	[34,165]	113	0.0112	[60,220]	100	0.0162	[44,225]	96
70681	Fam175a	10531776	93	0.0126	[46,190]	82	0.0181	[36,183]	112	0.0146	[54,239]	96
105178	AI452195	10407124	110	0.0151	[52,239]	77	0.0145	[33,167]	102	0.0278	[38,273]	96
69256	Zfp397	10454298	83	0.00786	[44,155]	102	0.000132	[83,124]	106	0.0101	[54,211]	97
12457	Ccrn4l	10491915	100	0.00653	[56,181]	67	0.0159	[29,146]	121	0.000204	[98,151]	96
71683	Gypc	10458028	85	0.0113	[42,170]	102	0.000528	[77,135]	103	0.0059	[59,182]	97
57751	Rnf25	10355628	83	0.00274	[53,130]	99	0.00379	[63,158]	107	0.000723	[80,146]	96
100978	Nfxl1	10530477	96	0.00665	[55,170]	93	0.00433	[56,154]	101	0.000734	[74,137]	96
17423	Ndst2	10417950	109	0.00687	[62,198]	80	0.0009	[57,112]	101	0.00532	[58,177]	96
78783	Brpf1	10540622	93	0.00672	[53,164]	102	0.0013	[72,145]	96	0.0015	[66,139]	97
66308	2810021B07Rik	10403750	82	0.0104	[42,158]	99	0.00604	[56,177]	109	0.00146	[75,159]	96
16319	Incenp	10465861	92	0.00475	[56,151]	107	0.0084	[63,190]	91	0.00165	[63,132]	96
215476	C330019G07Rik	10529252	76	0.0303	[26,207]	89	0.0186	[39,204]	123	0.0019	[82,188]	96
104383	Rcor2	10461057	89	0.00191	[60,132]	100	0.00212	[68,150]	101	0.00409	[62,167]	97
108100	Baiap2	10383289	82	0.00229	[54,125]	115	0.0129	[62,228]	92	0.0117	[45,184]	97
71804	2610016C23Rik	10361995	109	0.00681	[64,192]	81	0.00244	[51,126]	101	0.0101	[53,195]	97
72895	Setd5	10540554	81	0.00487	[49,134]	109	0.00379	[70,174]	100	0.00244	[66,152]	97
99470	Magi3	10500847	77	0.00813	[41,146]	99	0.00643	[57,173]	113	0.00276	[74,177]	97
71952	2410016O06Rik	10397143	100	0.00304	[63,160]	97	0.00279	[62,155]	93	0.00411	[54,157]	97
21807	Tsc22d1	10416522	109	0.00322	[70,172]	89	0.0293	[35,221]	91	0.00492	[54,153]	96
72170	Chchd4	10546346	96	0.00351	[61,153]	91	0.0107	[46,177]	104	0.0141	[51,216]	97
71765	Klhdc3	10451421	107	0.00462	[66,179]	80	0.00454	[47,133]	102	0.0283	[41,263]	96
74178	Stk40	10508115	88	0.00589	[49,157]	92	0.00858	[47,179]	109	0.00504	[63,192]	96
17873	Gadd45b	10364950	105	0.00615	[59,188]	95	0.00513	[56,161]	89	0.00697	[47,165]	96
76954	St5	10566767	90	0.00329	[57,143]	91	0.000164	[74,111]	112	0.00496	[69,187]	97
70208	Med23	10362210	84	0.00502	[50,142]	96	0.00135	[68,136]	112	0.000645	[84,151]	97
67655	Ctdp1	10459930	88	0.00505	[52,148]	104	0.0102	[54,202]	100	0.00098	[71,140]	97
69109	1810009O10Rik	10388898	101	0.0011	[71,144]	106	0.00591	[61,187]	84	0.0313	[30,221]	97
12929	Crkl	10434003	101	0.00402	[63,164]	85	0.00151	[59,123]	106	0.00697	[60,189]	97
217127	Myst2	10390153	99	0.00661	[58,175]	87	0.00471	[53,143]	105	0.00191	[71,156]	97
327826	Frs2	10372618	89	0.00272	[56,139]	100	0.0173	[46,218]	104	0.00206	[70,157]	97
71799	Ptcd1	10535637	87	0.00684	[48,159]	92	0.00231	[60,140]	113	0.00698	[63,206]	97
27886	Dgcr14	10438245	81	0.00656	[46,141]	107	0.00264	[70,166]	104	0.00597	[60,182]	97
67948	Fbxo28	10360794	101	0.00361	[63,164]	83	0.00494	[48,140]	108	0.00835	[59,200]	97
56218	Patz1	10373728	96	0.0132	[47,200]	95	0.00413	[57,157]	102	0.00802	[54,192]	97
76969	Chst1	10474045	99	0.0042	[63,161]	106	0.00538	[66,177]	86	0.0067	[49,150]	97
53334	Gosr1	10388579	85	0.0115	[41,173]	83	0.021	[34,189]	124	0.00481	[76,210]	97
234728	Ftsjd1	10575376	71	0.0286	[25,191]	111	0.00763	[59,211]	110	0.00624	[61,201]	97
80986	Ckap2	10577508	95	0.0273	[35,256]	96	0.00992	[51,179]	102	0.0162	[47,221]	97
17765	Mtf2	10523905	97	0.00181	[66,143]	101	0.000757	[74,139]	96	0.00603	[55,168]	98
19769	Rit1	10493309	104	0.0029	[68,163]	86	0.00139	[59,124]	103	0.00811	[56,192]	98
241296	Lrrc8a	10470954	81	0.00144	[56,117]	92	0.0171	[45,193]	120	0.00606	[69,214]	98
56708	Clcf1	10460385	101	0.00847	[54,192]	108	0.00165	[74,160]	85	0.0491	[21,262]	98
105988	Espl1	10427166	102	0.00486	[62,174]	80	0.00579	[46,138]	111	0.00178	[76,165]	98
69232	Qrich1	10589030	79	0.00291	[50,123]	104	0.00625	[63,176]	111	0.00784	[64,201]	98
232334	Vgll4	10547009	79	0.00464	[46,135]	117	0.0103	[64,227]	97	0.0117	[45,202]	98
12042	Bcl10	10496737	92	0.00619	[52,165]	108	0.00566	[65,184]	94	0.00681	[52,169]	98
13345	Twist2	10348632	97	0.0062	[56,171]	107	0.0201	[52,236]	89	0.00636	[50,159]	98
71340	Riok1	10404630	91	0.00893	[49,171]	92	0.017	[44,194]	111	0.011	[59,218]	98
12648	Chd1	10441987	90	0.00844	[48,170]	109	8.21e-05	[92,129]	96	0.00666	[53,175]	99
21665	Tdg	10365230	93	0.00385	[59,149]	107	0.00015	[88,130]	95	0.00015	[78,117]	98
81630	Zbtb22	10444066	106	0.00376	[67,170]	85	0.00513	[50,144]	105	0.000392	[81,136]	99
75871	Zfp821	10575291	102	0.00516	[60,176]	110	0.000441	[85,144]	83	0.00147	[56,121]	98
216549	Aftph	10384555	88	0.00243	[57,134]	101	0.000945	[74,138]	107	0.000456	[82,140]	98
320706	9830001H06Rik	10489092	84	0.00537	[49,143]	107	0.00134	[76,153]	104	0.000849	[76,145]	98
52013	D19Ertd386e	10463254	94	0.00249	[61,147]	100	0.00104	[70,142]	100	0.00866	[52,194]	98
26406	Map3k3	10382028	104	0.00408	[65,172]	95	0.0361	[35,256]	96	0.00124	[67,138]	98
232533	Stk38l	10542757	119	0.00161	[82,175]	82	0.0228	[32,195]	94	0.05	[26,310]	98
215051	Bud13	10585037	111	0.00176	[76,166]	107	0.0034	[68,173]	76	0.0129	[35,158]	98
99480	Dnttip2	10495773	120	0.00413	[75,199]	79	0.00251	[51,121]	97	0.00579	[57,165]	99
319583	Lig4	10576946	115	0.00651	[66,207]	98	0.00294	[62,158]	82	0.0109	[39,164]	98
232976	Zfp574	10551061	106	0.00423	[63,180]	70	0.0296	[22,193]	119	0.00641	[66,218]	98
319955	Ercc6	10413897	91	0.00651	[51,164]	114	0.00529	[68,197]	90	0.00463	[52,152]	98
21975	Top3a	10386582	95	0.00956	[50,184]	98	0.0111	[48,196]	101	0.0171	[46,226]	98
16402	Itga5	10433114	97	0.00827	[53,179]	100	0.00445	[61,165]	101	0.000428	[78,133]	99
80905	Polh	10451225	89	0.00183	[61,130]	92	0.00143	[64,131]	116	0.000621	[87,156]	99
69163	Mrpl44	10347774	88	0.00172	[60,129]	117	0.00371	[75,187]	92	0.001	[66,129]	99
100040573	LOC100040573	10412421	97	0.00218	[65,148]	101	0.0011	[72,144]	99	0.00313	[61,159]	99
22688	Zfp26	10591228	92	0.00444	[55,155]	101	0.00375	[62,167]	104	0.00138	[71,152]	99
13196	Ddef1	10428998	91	0.00348	[57,146]	93	0.0059	[55,158]	112	0.00176	[79,164]	99
18578	Pde4b	10506335	87	0.00461	[51,147]	98	0.00336	[61,158]	113	0.0104	[59,225]	99
59028	Rcl1	10462346	102	0.0104	[55,196]	72	0.00705	[38,130]	124	0.00452	[77,207]	99
239796	1600021P15Rik	10438815	108	0.00492	[64,185]	85	0.00471	[49,145]	104	0.0109	[54,209]	99
226016	5730446C15Rik	10461999	82	0.00472	[49,136]	115	0.0174	[59,241]	100	0.006	[58,173]	99
19157	Cyth1	10393544	109	0.00894	[57,214]	101	0.00523	[59,174]	87	0.0256	[31,229]	99
74386	Rmi1	10405628	112	0.00554	[67,195]	74	0.0112	[35,148]	111	0.0082	[62,205]	99
50996	Pdcd7	10586384	86	0.012	[41,178]	112	0.0103	[57,226]	99	0.00579	[56,175]	99
75901	Dcp1a	10413530	86	0.00904	[44,167]	109	0.0215	[51,253]	101	0.0058	[57,180]	99
22697	Zscan21	10526735	130	0.0104	[70,261]	102	0.00676	[57,188]	65	0.0427	[16,190]	99
16969	Zbtb7a	10364984	113	0.00786	[61,215]	94	0.0272	[35,247]	90	0.0186	[37,208]	99
13390	Dlx1	10472809	103	0.00873	[55,198]	105	0.000252	[83,133]	90	0.00396	[54,150]	99
14373	G0s2	10361246	96	0.00368	[59,157]	110	0.000298	[87,141]	92	0.00431	[55,154]	100
12418	Cbx4	10393620	97	0.00304	[63,153]	100	0.000349	[78,129]	102	0.00316	[64,163]	100
74841	Usp38	10579939	73	0.0129	[33,153]	134	0.000558	[102,178]	93	0.0177	[40,211]	100
77877	6030458C11Rik	10427849	107	0.00423	[64,181]	94	0.00152	[64,139]	97	0.00461	[57,166]	99
75410	Wbp7	10562005	92	0.00615	[54,159]	96	0.0016	[65,143]	111	0.00272	[73,173]	100
18626	Per1	10377439	105	0.00617	[59,190]	72	0.00777	[36,137]	122	0.00195	[82,184]	100
59031	Chst12	10527009	106	0.00204	[70,161]	100	0.00417	[62,162]	93	0.0124	[45,192]	100
66860	Tanc1	10472240	82	0.00516	[48,140]	118	0.00329	[78,186]	98	0.00229	[64,151]	100
16468	Jarid2	10404848	109	0.013	[54,229]	93	0.00237	[59,144]	98	0.0038	[59,162]	100
12048	Bcl2l1	10488655	100	0.00249	[66,153]	90	0.00238	[60,134]	108	0.00651	[61,197]	99
226178	D19Wsu162e	10463687	86	0.00363	[53,140]	110	0.00257	[74,167]	103	0.00325	[65,166]	100
233189	Atpbd3	10552458	100	0.00315	[62,161]	115	0.0122	[55,246]	84	0.0209	[31,208]	100
228607	D430028G21Rik	10476276	107	0.00367	[66,177]	65	0.0333	[19,166]	128	0.00786	[70,244]	100
16600	Klf4	10513008	95	0.00372	[59,153]	80	0.00397	[48,132]	123	0.0206	[58,289]	99
73642	1700124K17Rik	10426507	98	0.00505	[59,166]	98	0.00382	[62,158]	103	0.00643	[59,181]	100
100213	Rusc2	10504294	94	0.00428	[56,158]	97	0.00464	[57,166]	109	0.00597	[62,195]	100
80281	Cttnbp2nl	10500948	97	0.0115	[47,202]	98	0.0054	[57,170]	104	0.0137	[49,221]	100
74157	1300018I05Rik	10443550	102	0.00772	[59,183]	105	0.016	[54,216]	91	0.0114	[45,181]	99
81845	Bat4	10403754	112	0.0158	[51,259]	77	0.02	[29,186]	109	0.0109	[56,221]	100
81845	Bat4	10407924	112	0.0158	[51,259]	77	0.02	[29,186]	109	0.0109	[56,221]	100
66869	1200003I07Rik	10579079	129	0.0114	[66,273]	88	0.0153	[38,192]	81	0.031	[25,218]	99
107939	Pom121	10534441	96	0.0135	[47,200]	115	0.012	[60,234]	87	0.0139	[43,177]	100
74081	Cep350	10359050	92	0.00964	[49,177]	103	0.000176	[83,127]	105	6.32e-05	[90,124]	100
140742	Sesn1	10362811	82	0.0168	[36,185]	104	0.000362	[81,134]	113	0.00568	[66,199]	100
68549	Sgol2	10346365	94	0.00645	[54,166]	109	0.00077	[81,148]	97	0.00119	[69,137]	100
233210	Prr12	10563050	96	0.00843	[52,181]	90	0.00236	[58,138]	115	0.00191	[79,171]	100
13728	Mark2	10465649	110	0.00284	[71,173]	105	0.00663	[63,181]	86	0.0159	[39,184]	100
15396	Hoxa11	10544801	103	0.0146	[48,228]	95	0.00305	[60,153]	102	0.0249	[38,266]	100
70625	Med26	10579731	87	0.0103	[43,175]	94	0.0295	[31,259]	119	0.00305	[75,194]	100
17308	Mgat1	10375537	106	0.00355	[68,171]	96	0.00451	[57,162]	99	0.0205	[45,222]	100
67010	Rbm7	10593213	84	0.0199	[38,189]	130	0.0037	[84,209]	87	0.0922	[14,336]	100
74203	Eif4enif1	10373709	107	0.00393	[67,174]	91	0.0185	[42,195]	104	0.00433	[64,171]	100
69260	Ing2	10578615	99	0.00782	[54,184]	97	0.0048	[57,165]	105	0.016	[47,233]	100
73233	3110048L19Rik	10448195	80	0.0133	[37,171]	100	0.00532	[56,175]	121	0.00741	[67,227]	100
13716	Ell	10572419	98	0.00957	[52,189]	91	0.0075	[48,169]	113	0.00676	[63,206]	100
232539	Klhdc5	10542836	83	0.0121	[40,172]	86	0.00829	[45,160]	134	0.000146	[110,164]	101
106878	2010002N04Rik	10459071	88	0.00369	[55,141]	101	0.000369	[80,130]	113	0.000467	[87,147]	101
12531	Cdc25b	10476252	106	0.00841	[60,195]	101	0.016	[50,210]	95	0.000447	[73,125]	101
73713	Rbm20	10463981	93	0.0037	[59,150]	99	0.000987	[71,139]	110	0.000857	[80,152]	101
79566	Sh3bp5l	10376358	93	0.00292	[60,146]	93	0.00659	[53,163]	115	0.000999	[84,160]	101
208266	Dot1l	10364888	88	0.00554	[51,151]	93	0.00355	[57,153]	121	0.00114	[87,171]	101
73826	Poldip3	10430945	87	0.00162	[60,127]	104	0.00584	[64,174]	111	0.00179	[77,163]	101
106869	Tnfaip8	10455647	90	0.0065	[50,162]	106	0.00164	[74,153]	108	0.00418	[65,180]	101
69912	Nup43	10361651	83	0.00355	[53,130]	80	0.00181	[54,117]	141	0.0125	[79,278]	101
233103	4931406P16Rik	10562368	110	0.00217	[74,166]	85	0.0164	[37,184]	107	0.00183	[72,160]	101
66213	Med7	10375439	97	0.00358	[61,157]	89	0.00381	[54,144]	118	0.00196	[81,175]	101
29805	Znhit2	10460732	113	0.00763	[63,212]	114	0.00206	[76,175]	75	0.0355	[23,211]	101
14794	Spsb2	10541721	110	0.00557	[64,193]	94	0.00212	[61,143]	99	0.0226	[38,250]	101
14388	Gab1	10579925	101	0.0066	[58,181]	103	0.00509	[62,174]	99	0.00326	[61,160]	101
212281	A530054K11Rik	10410355	103	0.00439	[63,171]	106	0.00707	[61,190]	94	0.0069	[52,170]	101
244418	D8Ertd82e	10571344	72	0.00979	[36,140]	115	0.0073	[64,213]	116	0.00451	[69,198]	101
17261	Mef2d	10493177	98	0.00648	[58,169]	104	0.00627	[62,178]	101	0.0183	[48,223]	101
67949	Mki67ip	10349239	90	0.00865	[48,169]	88	0.00793	[49,158]	124	0.00674	[73,221]	101
66513	Map3k7ip1	10425341	97	0.00593	[57,170]	101	0.000286	[80,129]	105	0.00183	[70,159]	101
381695	N4bp2l2	10535946	75	0.00289	[48,117]	99	0.00482	[59,166]	130	0.000678	[98,176]	101
242860	Rsbn1l	10528257	109	0.0134	[55,230]	109	0.000799	[80,149]	86	0.0181	[36,197]	101
75788	Smurf1	10535586	104	0.00895	[56,200]	104	0.00576	[61,178]	97	0.00118	[68,139]	101
68949	1500012F01Rik	10478847	88	0.0164	[41,196]	97	0.00122	[68,140]	118	0.0069	[66,219]	101
30932	Zfp330	10579969	94	0.00912	[52,172]	103	0.0253	[50,229]	107	0.002	[74,157]	101
214669	L3mbtl2	10425559	102	0.00202	[69,154]	109	0.00589	[64,190]	93	0.0205	[39,217]	102
68550	1110002N22Rik	10389005	85	0.00398	[51,141]	111	0.00203	[75,167]	108	0.00377	[68,175]	101
217331	Unk	10382756	95	0.00765	[51,179]	104	0.00434	[62,177]	104	0.00264	[67,163]	101
11839	Areg	10523182	99	0.00886	[52,191]	91	0.0161	[41,197]	115	0.00357	[71,189]	102
56299	Fkbpl	10444436	117	0.01	[62,232]	92	0.00391	[54,155]	95	0.0107	[46,193]	101
66050	0610009B22Rik	10385716	92	0.0152	[41,202]	106	0.00456	[66,173]	107	0.00433	[65,179]	101
223752	Gramd4	10426042	93	0.0126	[46,191]	91	0.012	[45,183]	120	0.00571	[71,211]	102
229285	Spg20	10492102	94	0.00978	[48,184]	104	0.00577	[62,178]	107	0.00672	[61,194]	102
21981	Ppp1r13b	10402730	107	0.00786	[60,200]	81	0.00767	[42,152]	116	0.00913	[61,227]	101
56484	Foxo3a	10368888	131	0.00819	[74,246]	79	0.00798	[42,145]	95	0.0233	[38,230]	102
668572	2610021A01Rik	10536061	113	0.0123	[55,242]	95	0.0156	[41,210]	96	0.00877	[50,186]	101
18128	Notch1	10481056	96	0.00759	[52,180]	91	0.00159	[62,132]	119	5.49e-05	[102,139]	102
319710	Frmd6	10396170	90	0.00341	[58,141]	101	0.00382	[65,159]	115	6.15e-05	[98,135]	102
69612	2310037I24Rik	10432162	96	0.0026	[63,148]	91	0.00246	[61,137]	119	0.000289	[94,152]	102
67534	Ttll4	10347460	92	0.00929	[49,175]	107	0.00124	[75,154]	106	0.000322	[83,136]	102
230126	Shb	10512714	95	0.00342	[59,153]	114	0.00132	[80,163]	97	0.00538	[56,169]	102
16647	Kpna2	10392284	107	0.0106	[55,213]	82	0.0157	[39,169]	117	0.00161	[82,170]	102
56210	Rev1	10354085	87	0.00436	[53,145]	102	0.00582	[60,178]	116	0.00176	[80,173]	102
70024	Mcm10	10479811	91	0.0112	[48,178]	107	0.00203	[72,160]	107	0.0103	[57,207]	102
320790	Chd7	10503214	86	0.00767	[46,160]	122	0.00208	[82,185]	98	0.00451	[57,167]	102
212127	2810046L04Rik	10491977	85	0.00524	[50,145]	123	0.00766	[71,226]	98	0.00241	[64,152]	102
170760	Acbd3	10352281	108	0.00381	[68,176]	101	0.00245	[67,155]	97	0.00506	[56,166]	102
193670	Rnf185	10383708	127	0.00372	[79,210]	71	0.0195	[29,157]	109	0.0432	[33,355]	102
24055	Sh3bp2	10521205	104	0.00418	[62,174]	106	0.013	[50,227]	97	0.0099	[48,195]	102
76500	Ihpk2	10589099	121	0.0135	[63,254]	77	0.00436	[45,131]	107	0.0108	[55,213]	102
68755	Cgrrf1	10414325	104	0.0107	[55,205]	78	0.00462	[45,131]	124	0.039	[50,365]	102
232236	C130022K22Rik	10540141	90	0.00486	[53,154]	88	0.0152	[39,193]	127	0.0136	[62,277]	102
320790	Chd7	10503222	110	0.0175	[50,256]	74	0.0168	[30,169]	121	0.0049	[71,211]	102
67767	Jagn1	10540676	99	0.00524	[60,168]	97	0.00492	[59,161]	111	0.00752	[62,202]	102
242297	1700012H17Rik	10503118	120	0.00566	[69,215]	80	0.0212	[29,197]	106	0.0121	[51,224]	102
50496	E2f6	10394690	89	0.0104	[46,172]	108	0.0172	[51,239]	108	0.00568	[63,188]	102
227195	Ino80d	10355069	88	0.0147	[42,186]	105	0.00767	[57,196]	112	0.00579	[65,201]	102
66056	Zfp524	10549748	81	0.00913	[41,157]	103	0.0151	[47,226]	121	0.0097	[65,237]	102
22719	Zfp61	10560832	111	0.0133	[53,243]	101	0.00922	[51,200]	93	0.017	[39,213]	102
118445	Klf16	10370911	119	0.0096	[66,227]	84	0.0152	[37,177]	103	0.0122	[51,212]	102
223722	Mcat	10431030	88	0.0026	[57,135]	107	0.000305	[84,135]	113	0.00419	[71,185]	102
237459	Pctk2	10365729	84	0.00936	[43,162]	108	0.000322	[85,138]	116	0.00608	[67,206]	103
100047059	LOC100047059	10479490	92	0.00163	[64,135]	110	0.00114	[79,153]	105	0.00082	[77,146]	102
18817	Plk1	10557156	97	0.0036	[61,156]	95	0.0163	[48,192]	116	0.000921	[85,160]	103
668940	Myh7b	10488844	86	0.00454	[52,141]	106	0.00692	[62,187]	115	0.00122	[83,163]	102
83921	Tmem2	10462005	101	0.00491	[60,174]	98	0.00133	[69,140]	110	0.00422	[67,183]	103
93691	Klf7	10355141	82	0.0043	[49,137]	110	0.00139	[78,159]	117	0.00462	[70,200]	103
53325	Banp	10576073	96	0.00442	[59,160]	98	0.00144	[68,142]	114	0.00385	[71,189]	103
208266	Dot1l	10364856	90	0.00311	[57,142]	106	0.00359	[66,174]	112	0.00149	[78,162]	103
217198	Plekhh3	10391359	128	0.013	[66,271]	82	0.00216	[54,126]	98	0.00794	[52,186]	103
57912	Cdc42se1	10494200	102	0.00483	[63,169]	85	0.00245	[55,129]	120	0.00688	[70,216]	102
107650	Pi4kb	10494137	92	0.00351	[56,149]	98	0.00919	[53,182]	119	0.00249	[78,185]	103
319266	A130010J15Rik	10352829	94	0.00709	[51,173]	113	0.00351	[70,187]	101	0.017	[45,227]	103
60321	Wbp11	10548859	89	0.00482	[53,151]	125	0.00365	[81,199]	94	0.0108	[46,187]	102
74287	Kcmf1	10545471	83	0.00506	[49,142]	110	0.00386	[71,174]	115	0.0129	[59,234]	103
228994	Ythdf1	10490544	103	0.00899	[58,190]	105	0.00421	[66,170]	100	0.00513	[60,170]	103
117197	Cno	10529577	149	0.0143	[78,325]	93	0.00424	[55,156]	67	0.0353	[19,181]	103
224118	1700021K19Rik	10439092	102	0.00587	[60,176]	97	0.00581	[55,170]	109	0.00823	[59,207]	103
100038539	ENSMUSG00000074917	10408935	85	0.00954	[44,164]	125	0.00587	[75,218]	97	0.0116	[48,196]	102
69482	Nup35	10473230	90	0.0172	[39,205]	101	0.000401	[78,132]	117	0.00686	[66,215]	103
70427	Mier2	10370559	100	0.00517	[59,171]	106	0.000465	[81,140]	104	0.00502	[60,179]	103
106200	Txndc11	10437698	126	0.00541	[76,217]	103	0.00052	[78,135]	81	0.0134	[38,168]	103
52552	Parp8	10412345	83	0.00813	[44,156]	113	0.000737	[84,154]	114	0.00361	[71,186]	103
67393	Cxxc5	10454851	149	0.00711	[88,275]	67	0.000751	[49,92]	94	0.0157	[43,201]	103
26404	Map3k12	10433008	117	0.0055	[69,204]	85	0.000882	[62,118]	108	0.0158	[50,239]	103
194655	Klf11	10394971	85	0.017	[39,186]	112	0.00113	[79,159]	113	0.00265	[74,178]	103
72306	Zfp777	10544547	98	0.00822	[54,183]	111	0.00358	[69,182]	100	0.00116	[70,144]	103
71916	Dus4l	10399882	106	0.00117	[75,151]	113	0.00598	[64,203]	90	0.0225	[36,218]	103
54169	Myst4	10413100	102	0.00541	[59,178]	94	0.0012	[66,135]	115	0.00267	[75,179]	103
18844	Plxna1	10546184	101	0.00557	[59,174]	97	0.00581	[57,166]	113	0.00168	[78,165]	103
214812	Zfp609	10594551	97	0.00835	[52,182]	116	0.00398	[74,187]	98	0.00171	[67,144]	103
16534	Kcnn4	10550877	105	0.0058	[62,184]	96	0.013	[49,193]	108	0.00189	[73,163]	103
23921	Sh2b2	10534585	102	0.00206	[68,153]	91	0.00902	[47,174]	116	0.00489	[69,200]	103
223255	Stk24	10422396	93	0.00208	[62,140]	112	0.019	[57,241]	104	0.0192	[48,231]	103
76007	Zmym2	10415576	106	0.00905	[58,200]	90	0.00264	[58,138]	114	0.0175	[53,256]	103
22764	Zfx	10605729	112	0.00337	[72,179]	99	0.0239	[41,238]	98	0.00937	[52,186]	103
67224	Med29	10561456	102	0.0118	[52,207]	98	0.00352	[59,162]	110	0.0597	[28,400]	103
70144	Lrch3	10435162	93	0.0067	[54,164]	102	0.00842	[57,186]	113	0.00366	[73,182]	103
14573	Gdnf	10422844	93	0.0179	[42,209]	102	0.0193	[43,242]	114	0.00387	[70,191]	103
67168	P2ry5	10416371	95	0.00692	[52,172]	115	0.00612	[68,204]	99	0.0325	[34,280]	103
99382	Abtb2	10474181	105	0.0073	[58,195]	86	0.00834	[44,164]	118	0.00762	[66,219]	103
56212	Rhog	10566132	118	0.0113	[65,232]	97	0.0166	[49,199]	94	0.0229	[41,217]	103
69885	2610002D18Rik	10508996	103	0.00555	[59,181]	96	0.000674	[72,130]	113	0.00113	[80,161]	104
72469	Plcd3	10391837	100	0.00707	[57,180]	96	0.00312	[60,154]	115	0.00095	[82,161]	104
56306	Fam60a	10436442	92	0.0134	[43,195]	101	0.00115	[71,142]	120	0.00464	[73,203]	104
69860	Eif1ad	10460573	103	0.00235	[68,157]	78	0.0108	[38,151]	131	0.0106	[69,264]	104
30953	Schip1	10492522	118	0.00248	[77,184]	111	0.0166	[55,236]	83	0.0436	[24,240]	104
19248	Ptpn12	10528268	100	0.00316	[63,160]	93	0.0151	[43,197]	118	0.0151	[57,258]	104
23872	Ets2	10437160	100	0.00395	[61,164]	100	0.012	[51,197]	112	0.00878	[60,217]	104
18129	Notch2	10494595	94	0.00526	[56,161]	103	0.0139	[54,206]	114	0.00432	[70,188]	104
72454	Ccdc71	10588936	136	0.0062	[81,243]	76	0.00918	[37,146]	99	0.00449	[58,168]	104
244666	Gm505	10576524	104	0.00504	[61,180]	122	0.00457	[74,207]	85	0.0101	[42,168]	104
50505	Ercc4	10433620	101	0.0085	[56,188]	108	0.00479	[64,185]	103	0.00462	[61,176]	104
75317	4930547N16Rik	10371591	102	0.00571	[59,181]	106	0.0091	[57,200]	104	0.0131	[52,214]	104
67128	Ube2g1	10378114	107	0.00614	[62,189]	117	0.0199	[54,270]	87	0.0734	[15,335]	104
14911	Thumpd3	10540544	90	0.00659	[50,161]	98	0.00926	[53,181]	124	0.0136	[62,262]	104
13653	Egr1	10454782	101	0.0136	[46,219]	91	0.00681	[49,167]	121	0.0264	[47,330]	104
77407	Rab35	10524781	107	0.00706	[63,188]	112	0.00855	[65,202]	93	0.0141	[44,192]	104
75619	Fastkd2	10346914	135	0.0115	[72,275]	121	0.0164	[62,256]	55	0.0601	[10,171]	104
21374	Tbp	10441973	90	0.00408	[55,147]	100	0.000407	[77,130]	124	0.00199	[85,185]	105
52864	Btbd12	10437292	107	0.00265	[69,167]	101	0.000648	[75,137]	106	0.00375	[64,177]	105
228361	Ambra1	10473981	99	0.00374	[61,163]	111	0.000901	[81,153]	103	0.0143	[49,219]	104
76527	Il34	10581664	89	0.00347	[54,145]	126	0.000924	[91,176]	99	0.00531	[56,175]	104
215194	Kri1	10591497	89	0.00362	[56,143]	111	0.00152	[77,160]	114	0.000959	[82,159]	104
69577	Fastkd3	10405950	92	0.00683	[50,167]	119	0.00111	[85,169]	103	0.00184	[69,154]	104
269060	Dagla	10465943	95	0.00799	[53,175]	102	0.0012	[72,146]	115	0.00329	[74,183]	104
242785	Klhl21	10510624	99	0.00408	[60,166]	88	0.0127	[42,183]	127	0.00177	[86,190]	105
70675	Vcpip1	10353028	99	0.00846	[52,189]	113	0.00177	[77,169]	102	0.0223	[41,251]	104
78294	Rps27a	10533945	111	0.00476	[67,188]	93	0.00919	[52,169]	109	0.0022	[73,166]	105
101148	B630005N14Rik	10543213	82	0.00838	[43,157]	101	0.00224	[67,153]	131	0.00585	[77,234]	105
237877	Atad5	10379363	98	0.00505	[58,169]	109	0.00655	[63,194]	107	0.0024	[69,166]	105
67778	Zfp639	10491354	114	0.00592	[66,203]	90	0.00262	[57,140]	110	0.00679	[63,196]	104
212712	Satb2	10354777	113	0.0168	[52,260]	118	0.00567	[69,210]	82	0.00286	[51,129]	104
56389	Stx5a	10461176	99	0.00537	[58,171]	104	0.00531	[63,175]	110	0.00684	[62,198]	104
77305	Wdr82	10588454	84	0.00629	[47,151]	100	0.0112	[54,192]	128	0.00608	[76,226]	104
69792	Med6	10401335	110	0.00758	[63,199]	104	0.00621	[61,180]	99	0.101	[18,469]	104
243905	Zfp568	10551803	111	0.00686	[61,205]	90	0.0255	[32,238]	113	0.0173	[49,265]	104
56305	Pitpnb	10524314	108	0.0163	[56,223]	110	0.0149	[58,220]	95	0.031	[38,240]	105
20515	Slc20a1	10475990	90	0.00894	[48,170]	118	0.00289	[79,182]	106	0.000393	[83,137]	105
13728	Mark2	10465651	103	0.00585	[60,180]	107	0.00127	[76,151]	106	0.000538	[80,142]	105
66665	5730528L13Rik	10504884	86	0.00367	[53,140]	112	0.00603	[68,193]	116	0.00102	[84,163]	105
208650	Cblb	10436209	96	0.0068	[54,175]	104	0.00506	[62,177]	116	0.00112	[83,164]	105
75137	Rprd2	10500237	99	0.00792	[54,183]	126	0.0013	[90,181]	91	0.0341	[33,242]	105
101513	2700078K21Rik	10569273	98	0.00147	[69,142]	141	0.00305	[94,222]	74	0.0264	[26,189]	105
68968	Cdan1	10486564	108	0.00807	[58,207]	113	0.00378	[69,187]	95	0.00189	[62,144]	105
217370	BC017643	10394093	91	0.002	[61,138]	114	0.00975	[63,216]	110	0.0216	[45,272]	105
67381	Med4	10416375	88	0.0179	[43,187]	113	0.0357	[50,292]	114	0.00207	[78,171]	105
114565	Zfp295	10441330	97	0.0159	[46,211]	112	0.00209	[75,169]	107	0.00218	[72,163]	105
102595	Plekho2	10594540	104	0.00917	[59,191]	96	0.00624	[56,167]	115	0.00217	[77,175]	105
217653	C79407	10400589	103	0.00599	[60,182]	118	0.00439	[74,195]	93	0.0149	[44,197]	105
74330	Dnajc14	10367413	109	0.00553	[64,189]	107	0.00764	[61,192]	99	0.0148	[47,212]	105
66686	Dcbld1	10363118	127	0.00697	[73,232]	81	0.0131	[35,171]	108	0.00708	[61,196]	105
100342	4732473B16Rik	10508879	128	0.00795	[72,241]	84	0.0187	[34,194]	102	0.0848	[14,481]	105
29870	Gtse1	10426016	105	0.000873	[77,145]	105	4.08e-05	[91,121]	107	0.0104	[56,208]	106
81703	Jdp2	10397351	84	0.00672	[46,154]	111	0.000872	[82,151]	122	0.00175	[84,179]	106
27280	Phlda3	10350146	101	0.00474	[62,170]	95	0.005	[59,154]	120	0.000935	[86,168]	105
67333	Stk35	10476033	103	0.00656	[60,183]	106	0.00121	[75,151]	108	0.00401	[66,179]	106
19822	Rnf4	10521174	90	0.00486	[54,152]	100	0.0134	[52,196]	127	0.0013	[91,181]	106
140629	Ubox5	10487690	91	0.00547	[52,160]	114	0.00162	[78,170]	112	0.00322	[70,180]	106
70650	Zcchc8	10533687	99	0.00201	[66,149]	109	0.00702	[64,192]	109	0.00737	[62,196]	106
381306	BC055324	10359648	97	0.00333	[61,157]	112	0.013	[56,230]	108	0.0089	[57,209]	106
105351	AW209491	10403716	117	0.00563	[68,207]	89	0.0154	[41,194]	110	0.00356	[69,181]	105
14463	Gata4	10420747	98	0.00768	[56,176]	107	0.0112	[57,207]	113	0.00417	[71,185]	106
72946	Lrrc47	10510836	98	0.00798	[52,187]	118	0.00685	[69,209]	101	0.0203	[41,244]	106
67608	Narf	10383532	126	0.0131	[66,259]	103	0.000314	[81,131]	91	0.0551	[24,290]	106
76454	Fbxo31	10582231	116	0.00682	[68,207]	91	0.0106	[48,174]	110	0.000389	[86,143]	106
12576	Cdkn1b	10542317	118	0.00567	[69,210]	115	0.00045	[88,151]	86	0.086	[14,323]	106
11854	Rhod	10464754	84	0.0129	[40,174]	111	0.000454	[86,144]	124	0.00871	[68,237]	106
360216	Zranb1	10558295	101	0.00463	[60,171]	113	0.00046	[86,149]	105	0.0026	[68,165]	106
80292	Zxdc	10540012	105	0.00577	[61,185]	102	0.000545	[77,137]	111	0.000932	[80,156]	106
229055	Zbtb10	10490826	91	0.00396	[55,151]	130	0.000727	[96,179]	97	0.00156	[66,142]	106
30938	Fgd3	10409170	80	0.00991	[40,158]	109	0.000996	[78,152]	129	0.00406	[80,217]	106
30934	Tor1b	10471072	99	0.00684	[56,179]	111	0.00101	[81,153]	108	0.0116	[56,214]	106
72748	Hdhd3	10513604	111	0.00631	[63,200]	90	0.00112	[64,127]	118	0.0162	[55,269]	106
52846	D1Bwg0212e	10345706	101	0.00583	[59,177]	99	0.00159	[69,142]	118	0.00577	[70,207]	106
56349	Net1	10407420	98	0.0018	[67,145]	119	0.00294	[79,187]	102	0.00554	[60,176]	106
83396	Glis2	10433264	96	0.00749	[54,173]	100	0.00195	[68,147]	124	0.0225	[58,293]	106
252876	Zh2c2	10348932	122	0.00517	[72,215]	104	0.00223	[68,161]	93	0.01	[49,179]	106
15213	Hey1	10497203	114	0.0141	[54,254]	101	0.00246	[66,158]	103	0.00766	[57,191]	106
69269	Scnm1	10500091	104	0.00297	[67,166]	124	0.00286	[83,192]	90	0.0266	[35,224]	106
18567	Pdcd2	10448055	99	0.00291	[64,156]	91	0.00355	[56,147]	129	0.00411	[81,215]	106
11845	Arf6	10396108	110	0.00304	[71,172]	101	0.0079	[58,180]	108	0.0052	[66,184]	106
16373	Irx3	10580577	122	0.016	[59,275]	88	0.0071	[47,161]	110	0.00353	[68,180]	106
72425	2410042D21Rik	10474577	107	0.0082	[58,201]	118	0.00367	[76,189]	94	0.0594	[21,346]	106
68927	Ptcd2	10411508	94	0.00437	[57,158]	121	0.0167	[62,255]	104	0.0183	[49,231]	106
108112	Eif4ebp3	10454912	89	0.00485	[53,150]	129	0.00962	[74,240]	100	0.00828	[56,183]	106
75234	Rnf19b	10508392	114	0.00976	[64,215]	106	0.005	[66,174]	98	0.0522	[31,316]	106
78832	2700078E11Rik	10468816	108	0.00639	[63,193]	130	0.0234	[63,307]	81	0.0247	[30,196]	106
57230	Sap30bp	10382701	103	0.00712	[59,184]	104	0.01	[57,194]	112	0.0126	[57,227]	106
69821	Mterfd2	10356771	132	0.0153	[65,295]	71	0.0159	[30,152]	116	0.0139	[55,255]	106
16206	Lrig1	10546510	98	0.00197	[65,147]	115	0.000318	[91,147]	108	0.00024	[86,137]	107
67245	Peli1	10374485	105	0.00637	[59,191]	101	0.0187	[46,225]	113	0.000739	[83,156]	107
20937	Suv39h1	10603431	104	0.00145	[73,151]	125	0.0239	[60,293]	91	0.0362	[29,254]	107
75660	Lin37	10561994	107	0.00458	[64,182]	128	0.00184	[87,191]	86	0.0314	[29,230]	107
26885	Casp8ap2	10503711	100	0.0056	[59,172]	118	0.00184	[80,178]	102	0.00529	[60,174]	107
80914	Uck2	10359849	114	0.00204	[78,172]	98	0.00319	[63,154]	108	0.0209	[49,252]	107
83431	Ndel1	10387180	96	0.00222	[64,147]	97	0.00216	[64,146]	127	0.00223	[85,194]	107
71111	Gpr39	10349401	96	0.00484	[56,164]	127	0.00239	[85,196]	97	0.0328	[36,262]	107
225995	D030056L22Rik	10461930	93	0.0157	[43,204]	105	0.00254	[68,162]	122	0.021	[54,297]	107
17134	Mafg	10393879	109	0.00583	[63,193]	95	0.00692	[52,172]	117	0.00277	[75,184]	107
98910	Usp6nl	10469110	101	0.00331	[63,163]	86	0.0296	[30,226]	133	0.00361	[84,218]	107
380912	Zfp395	10416004	105	0.0108	[55,210]	82	0.00388	[51,131]	133	0.0487	[47,479]	107
18632	Pex11b	10494460	103	0.00603	[61,179]	119	0.00392	[75,193]	99	0.00932	[52,191]	107
21937	Tnfrsf1a	10541895	107	0.00571	[65,181]	106	0.00444	[66,174]	107	0.00605	[63,187]	107
228839	Tgif2	10477924	113	0.0114	[58,228]	104	0.00528	[61,179]	103	0.00782	[55,195]	107
231834	Snx8	10535213	97	0.00627	[54,174]	93	0.0179	[40,210]	131	0.00823	[73,250]	107
12617	Cenpc1	10530892	137	0.00643	[80,250]	105	0.00884	[55,201]	79	0.0157	[33,173]	107
209212	Osgin2	10511694	122	0.00647	[70,222]	99	0.00687	[53,182]	99	0.0246	[37,255]	107
66206	1110059E24Rik	10466676	95	0.00686	[52,173]	114	0.0389	[47,315]	113	0.018	[54,251]	107
72354	Ttc4	10514830	105	0.00849	[58,194]	107	0.0249	[47,254]	109	0.0264	[46,272]	107
76014	Zc3h18	10576101	105	0.0112	[56,206]	112	0.0128	[58,227]	104	0.0365	[37,301]	107
269623	C030048B08Rik	10527880	106	0.0132	[51,229]	108	0.0125	[53,229]	106	0.012	[50,224]	107
241627	Wdr76	10475362	88	0.00527	[51,152]	122	0.000563	[92,164]	113	0.0103	[59,221]	108
215193	AA408296	10361200	78	0.00721	[43,141]	125	0.00262	[83,194]	119	0.000629	[89,160]	107
63856	Taf8	10451565	81	0.00511	[47,139]	100	0.00103	[71,142]	141	0.00221	[95,216]	107
52392	D1Ertd622e	10356932	97	0.0022	[64,149]	104	0.00105	[74,147]	121	0.00115	[86,173]	107
68115	9430016H08Rik	10346340	97	0.00587	[55,173]	98	0.0012	[69,140]	126	0.00524	[77,215]	107
67390	Rnmtl1	10378768	111	0.0121	[57,229]	105	0.00174	[71,158]	106	0.0175	[47,242]	108
77578	Bcl9	10500434	119	0.00182	[81,179]	91	0.0153	[43,191]	112	0.00434	[68,189]	107
99683	Sec24b	10502165	99	0.00184	[68,147]	109	0.0142	[58,216]	114	0.0119	[62,223]	107
228869	Ncoa5	10489620	74	0.00625	[41,132]	124	0.002	[85,185]	125	0.00599	[72,224]	108
67387	Unc50	10345608	112	0.00827	[64,207]	115	0.00232	[77,174]	94	0.0451	[29,288]	107
75416	Nol14	10529425	99	0.00375	[61,162]	99	0.0137	[50,201]	124	0.00271	[83,193]	108
98376	Scyl1bp1	10359635	96	0.00321	[60,153]	110	0.00721	[64,195]	115	0.00525	[68,201]	107
227731	Slc25a25	10481634	94	0.00355	[57,154]	114	0.00629	[64,209]	114	0.00396	[69,192]	107
106795	Tcf19	10450519	102	0.00442	[62,169]	106	0.0145	[54,218]	115	0.0238	[48,285]	107
67134	Nol5a	10476093	118	0.0045	[72,198]	82	0.0218	[35,181]	123	0.00485	[75,208]	107
98999	Znfx1	10489850	95	0.00455	[56,161]	113	0.00527	[65,198]	115	0.0142	[55,249]	107
66714	4921524J17Rik	10580365	133	0.0134	[65,295]	112	0.00534	[66,192]	78	0.0156	[34,170]	108
208194	Endogl1	10590182	104	0.00559	[60,185]	122	0.00804	[66,235]	95	0.0252	[34,253]	107
14739	S1pr2	10591412	148	0.0272	[63,421]	71	0.0124	[31,147]	104	0.00739	[57,193]	108
22184	Zrsr2	10607724	100	0.00877	[54,191]	125	0.00753	[73,225]	98	0.00976	[49,193]	108
110033	Kif22	10568150	96	0.0103	[51,184]	111	0.00779	[65,198]	116	0.0122	[61,231]	107
12455	Ccnt1	10432180	122	0.011	[66,242]	105	0.0162	[50,227]	94	0.0258	[37,236]	107
71041	Pcgf6	10468275	118	0.0155	[58,263]	98	0.0167	[44,217]	105	0.0222	[44,251]	107
54723	Tfip11	10524353	87	0.0035	[54,142]	109	0.00599	[65,189]	128	0.000251	[102,161]	108
232811	Suv420h2	10549700	94	0.00842	[49,181]	102	0.000657	[76,137]	128	0.000853	[95,176]	108
22022	Tpst2	10524345	96	0.000784	[71,131]	134	0.00772	[80,242]	93	0.0143	[46,191]	108
71602	Myo1e	10586781	90	0.00925	[48,174]	119	0.000839	[88,162]	114	0.00209	[76,175]	108
226153	Peo1	10463448	78	0.0124	[37,161]	129	0.000849	[95,177]	118	0.00609	[67,215]	108
246696	Slc25a28	10467852	107	0.00847	[58,203]	94	0.00234	[61,144]	124	0.00128	[87,180]	108
100855	Tbc1d14	10529549	105	0.00564	[62,184]	110	0.00146	[77,159]	109	0.00782	[60,202]	108
12394	Runx1	10441003	115	0.0069	[66,208]	118	0.00146	[82,171]	91	0.00187	[60,137]	108
71093	Atoh8	10545372	94	0.00172	[64,140]	128	0.00822	[73,238]	102	0.00427	[60,172]	108
226151	6030443O07Rik	10463404	102	0.0197	[46,236]	100	0.0029	[63,157]	123	0.00183	[84,184]	108
75678	Ippk	10405013	109	0.00188	[73,164]	104	0.00326	[64,170]	112	0.00333	[71,179]	108
17125	Smad1	10579860	103	0.00588	[59,181]	109	0.0021	[75,161]	114	0.00201	[77,171]	108
228880	Prkcbp1	10489723	80	0.00486	[47,135]	128	0.00201	[89,190]	116	0.00478	[71,195]	108
101185	Pot1a	10543471	110	0.00364	[69,180]	111	0.00238	[74,169]	103	0.0094	[54,200]	108
67242	Gemin6	10447097	101	0.00341	[64,160]	110	0.0145	[58,222]	113	0.00466	[70,186]	108
70238	Rnf168	10435024	101	0.00423	[63,166]	127	0.00892	[74,232]	97	0.0182	[44,212]	108
56501	ENSMUSG00000053512	10604393	106	0.00823	[58,199]	100	0.00555	[57,176]	118	0.00488	[70,205]	108
268697	Ccnb1	10411739	107	0.00499	[64,185]	112	0.0213	[53,254]	105	0.0161	[48,233]	108
98685	1190005F20Rik	10350614	88	0.00528	[50,154]	96	0.00583	[56,164]	140	0.00503	[86,243]	108
68108	9430008C03Rik	10489237	136	0.00539	[80,243]	84	0.0169	[35,188]	104	0.0085	[54,203]	108
60406	Sap30	10578763	84	0.00566	[48,147]	120	0.0154	[61,254]	121	0.00954	[69,227]	108
56468	Socs5	10447356	133	0.0125	[69,281]	100	0.00601	[58,175]	92	0.00636	[50,164]	108
227612	A830007P12Rik	10480601	141	0.00796	[80,268]	69	0.021	[26,162]	115	0.009	[61,224]	108
223881	Rnd1	10432236	112	0.0122	[57,232]	110	0.0135	[54,232]	101	0.00857	[53,196]	108
78581	Utp23	10424077	115	0.00332	[74,184]	115	0.000257	[91,146]	95	0.0106	[47,190]	108
13609	S1pr1	10501586	116	0.000448	[89,152]	103	0.000873	[75,142]	106	0.0123	[53,216]	108
29806	Limd1	10590586	104	0.00381	[64,170]	119	0.000841	[87,165]	102	0.00114	[72,146]	108
68260	Trmt12	10424331	96	0.0117	[49,194]	131	0.000981	[94,185]	99	0.00436	[58,168]	109
213541	Ythdf2	10516859	112	0.0176	[56,240]	111	0.00156	[78,162]	103	0.00549	[61,175]	108
93759	Sirt1	10369738	119	0.0076	[68,218]	110	0.00159	[76,161]	97	0.0103	[50,190]	109
26889	Cln8	10570472	96	0.0099	[49,189]	119	0.00181	[82,176]	112	0.00258	[72,176]	109
21750	Terf2	10581523	99	0.00426	[60,164]	123	0.00261	[82,190]	104	0.0165	[48,230]	109
217201	Rundc1	10381395	97	0.00642	[55,173]	121	0.00272	[78,191]	107	0.00762	[59,198]	108
15357	Hmgcr	10411332	97	0.00667	[54,175]	119	0.0109	[66,228]	110	0.00274	[71,172]	108
12005	Axin1	10442954	111	0.00771	[63,204]	103	0.00324	[65,166]	112	0.00323	[71,181]	109
12953	Cry2	10485170	111	0.00757	[61,211]	97	0.00887	[49,189]	119	0.00354	[73,197]	109
207615	Wdr37	10407513	103	0.015	[49,224]	112	0.0179	[51,255]	111	0.0037	[67,185]	108
73373	Phospho2	10472589	90	0.00428	[53,151]	103	0.0062	[58,183]	133	0.00558	[79,237]	108
330788	D330038O06Rik	10579089	126	0.00432	[77,216]	113	0.00618	[63,203]	86	0.0264	[30,225]	108
70999	Nat11	10465638	112	0.0089	[61,215]	101	0.0254	[42,246]	112	0.00439	[66,191]	108
327900	Ubtd2	10375079	97	0.00951	[50,191]	96	0.0262	[38,237]	133	0.00456	[80,230]	109
67440	Papd1	10453616	82	0.00609	[46,145]	141	0.00475	[88,238]	103	0.0268	[39,269]	109
380856	AA987161	10410351	117	0.0152	[54,264]	115	0.00545	[65,205]	94	0.017	[39,219]	109
74359	4931414P19Rik	10419803	120	0.00573	[70,213]	102	0.0127	[50,211]	104	0.0169	[48,230]	108
71955	2400003C14Rik	10581625	108	0.00915	[61,200]	98	0.0185	[48,207]	120	0.00641	[71,213]	109
237422	Ric8b	10365408	107	0.00816	[59,202]	103	0.00679	[59,183]	116	0.0111	[58,239]	108
170791	Rbm39	10489018	113	0.00893	[63,215]	95	0.0116	[49,185]	117	0.00892	[64,222]	109
54711	Plagl2	10488697	108	0.0122	[53,228]	117	0.0156	[55,262]	100	0.0146	[45,222]	108
52712	Zkscan6	10376988	121	0.0158	[55,281]	97	0.0166	[41,226]	107	0.0508	[26,390]	108
83383	Tcfap4	10437384	93	0.00529	[54,160]	131	0.000431	[102,171]	103	0.00667	[59,185]	109
170767	Rfxap	10498180	90	0.00511	[52,156]	116	0.000607	[88,155]	121	0.00851	[66,230]	109
20437	Siah1a	10580452	122	0.00373	[76,200]	127	0.000882	[93,177]	78	0.0575	[15,267]	109
225339	Ammecr1l	10454469	92	0.00411	[56,154]	100	0.00204	[68,150]	136	0.00115	[98,193]	109
240614	Ranbp6	10466972	101	0.00416	[61,169]	112	0.017	[53,247]	116	0.0012	[81,166]	109
20682	Sox9	10382328	101	0.00428	[63,166]	98	0.00138	[68,141]	128	0.00123	[92,181]	109
78656	Brd8	10458138	121	0.00596	[71,215]	112	0.00167	[77,164]	95	0.011	[49,188]	109
57752	Tacc2	10558090	106	0.0074	[60,194]	120	0.0019	[83,178]	102	0.00921	[54,194]	109
72114	Zbed3	10406733	122	0.00201	[82,186]	100	0.0105	[52,192]	106	0.00662	[61,190]	109
69601	Dab2ip	10471677	108	0.00203	[73,163]	89	0.00302	[56,143]	130	0.00567	[79,227]	109
270058	Mtap1s	10572516	121	0.00219	[81,183]	99	0.00454	[59,167]	108	0.00849	[59,204]	109
22217	Usp12	10535739	84	0.00515	[49,145]	115	0.0259	[52,282]	128	0.00222	[85,198]	109
68817	Ddi2	10518019	99	0.00695	[56,178]	108	0.00247	[71,165]	121	0.0025	[80,187]	109
97031	C430004E15Rik	10469957	97	0.00324	[61,157]	138	0.00421	[84,236]	93	0.021	[37,223]	109
16449	Jag1	10488060	125	0.00564	[73,224]	102	0.00846	[54,192]	101	0.00336	[62,165]	109
105014	Rdh14	10394555	92	0.0122	[43,193]	130	0.00497	[79,224]	105	0.00347	[65,173]	109
19246	Ptpn1	10478897	98	0.00478	[59,165]	94	0.00387	[59,152]	135	0.0221	[62,334]	109
70285	Bxdc5	10502714	94	0.00803	[52,171]	128	0.028	[59,317]	106	0.00519	[63,181]	109
105732	AA409316	10429691	109	0.00543	[64,191]	108	0.00843	[56,211]	110	0.0105	[55,223]	109
70425	Csnk1g3	10455769	112	0.00653	[63,203]	113	0.00635	[65,202]	103	0.0124	[50,212]	109
218977	Dlgap5	10419323	110	0.00637	[63,198]	119	0.0296	[51,308]	99	0.022	[40,237]	109
30951	Cbx8	10393614	104	0.00645	[58,190]	96	0.00723	[51,177]	127	0.0253	[50,355]	109
17130	Smad6	10594418	125	0.00655	[72,229]	74	0.0302	[24,204]	129	0.0166	[61,296]	109
14201	Fhl3	10507908	123	0.00657	[72,222]	88	0.00922	[48,163]	117	0.0335	[44,338]	109
230654	Lrrc41	10507238	124	0.00807	[68,237]	117	0.0237	[53,282]	86	0.11	[6,432]	109
19647	Rbbp6	10557211	79	0.0085	[43,146]	130	0.0232	[59,321]	118	0.018	[59,258]	109
22137	Ttk	10587508	123	0.0123	[65,250]	101	0.0185	[47,220]	104	0.0212	[46,241]	109
76357	Trmt5	10400975	97	0.0094	[53,182]	112	0.000172	[91,137]	121	0.000349	[95,156]	110
66398	Commd5	10425016	94	0.00381	[58,155]	100	0.00557	[61,169]	135	0.00022	[109,168]	110
66262	Ing5	10348879	106	0.00434	[63,179]	116	0.000494	[88,153]	109	0.00365	[67,181]	110
18861	Pms2	10527268	100	0.00924	[52,194]	116	0.000543	[88,154]	113	0.00466	[68,192]	110
67736	Ccdc130	10580169	93	0.00287	[59,146]	110	0.00063	[82,148]	127	0.00126	[90,185]	110
68904	Abhd13	10570013	105	0.00168	[73,155]	111	0.000813	[82,153]	112	0.00471	[68,190]	110
20935	Surf6	10481122	90	0.0108	[46,178]	116	0.00572	[67,208]	122	0.000913	[89,171]	110
78889	Wsb1	10388938	109	0.0171	[54,236]	104	0.0245	[47,244]	117	0.000928	[85,161]	110
58996	4933428G20Rik	10380773	122	0.00373	[76,200]	99	0.00132	[69,142]	109	0.0225	[44,272]	110
268970	Arhgap28	10452613	117	0.00561	[69,205]	115	0.00147	[80,166]	98	0.008	[52,184]	110
320790	Chd7	10503206	89	0.00618	[50,159]	138	0.00148	[95,204]	103	0.0057	[58,183]	110
59057	Zfp191	10457844	88	0.0107	[45,174]	118	0.0018	[80,178]	123	0.00833	[65,240]	110
239719	Mkl2	10433639	96	0.00591	[56,167]	112	0.00328	[73,176]	122	0.00181	[84,180]	110
193796	Jmjd2b	10446084	123	0.00708	[70,226]	90	0.00295	[57,142]	118	0.00186	[80,176]	110
140482	Zfp358	10569767	112	0.00535	[67,195]	84	0.00551	[49,144]	133	0.00214	[90,203]	110
66354	Snw1	10401805	111	0.00618	[64,197]	92	0.0119	[47,179]	127	0.00254	[84,197]	110
66884	Appbp2	10389373	111	0.00456	[67,188]	104	0.00257	[69,159]	116	0.00561	[68,203]	110
170644	Ubn1	10433352	128	0.00336	[81,209]	74	0.0417	[19,210]	129	0.0052	[77,225]	110
21384	Tbx15	10494672	122	0.00355	[77,200]	94	0.0136	[44,199]	112	0.00867	[60,215]	110
20306	Ccl7	10379518	104	0.0175	[46,243]	111	0.00663	[62,203]	113	0.00388	[69,190]	110
15270	H2afx	10584710	95	0.0102	[52,179]	112	0.0121	[62,217]	122	0.00412	[76,203]	110
108655	Foxp1	10546661	92	0.0104	[46,183]	131	0.0042	[82,217]	107	0.0353	[38,310]	110
12399	Runx3	10509030	83	0.0211	[35,195]	118	0.0115	[63,235]	128	0.00425	[80,215]	110
83410	Cstf2t	10462480	92	0.00445	[56,153]	112	0.0115	[60,218]	125	0.0108	[67,249]	110
106628	Trip10	10446235	108	0.00539	[65,184]	93	0.00725	[53,166]	128	0.00672	[75,232]	110
319885	Zcchc7	10504499	104	0.00778	[57,193]	104	0.00602	[60,183]	121	0.00552	[72,212]	110
53625	B3gnt2	10384656	153	0.00642	[92,275]	89	0.00798	[46,168]	87	0.0478	[24,268]	110
59054	Mrps30	10412385	87	0.0104	[45,170]	149	0.00915	[87,280]	94	0.0305	[36,245]	110
217715	Eif2b2	10397332	137	0.0173	[70,306]	97	0.0126	[51,188]	95	0.046	[28,291]	110
76179	Usp31	10567589	106	0.0052	[62,186]	145	0.000276	[116,185]	80	0.016	[33,177]	111
67302	Zc3h13	10416464	100	0.00879	[55,188]	111	0.00711	[65,197]	120	0.000317	[95,154]	111
235441	Usp3	10594613	103	0.00622	[59,184]	113	0.000693	[84,152]	115	0.0114	[58,235]	110
228491	Zfp770	10486026	76	0.00713	[42,139]	152	0.000699	[114,207]	102	0.00501	[60,177]	110
320790	Chd7	10503186	96	0.0159	[44,212]	132	0.001	[95,187]	103	0.0109	[52,205]	110
224648	Uhrf1bp1	10443221	117	0.00664	[66,214]	103	0.00276	[65,163]	111	0.00134	[76,162]	110
56306	Fam60a	10549497	93	0.0207	[38,228]	117	0.00157	[81,173]	120	0.00386	[75,198]	110
16588	Kin	10469145	87	0.00563	[50,151]	133	0.00206	[91,200]	111	0.00168	[76,165]	110
20016	Rpo1-1	10451238	87	0.00549	[52,148]	100	0.00225	[67,150]	144	0.00256	[98,222]	110
207932	4921511H13Rik	10440800	109	0.00737	[60,204]	102	0.00265	[65,161]	120	0.00276	[76,192]	110
68911	Pygo2	10493530	99	0.0067	[55,181]	87	0.00273	[56,135]	144	0.0049	[89,247]	110
622675	Zfp827	10573008	99	0.0128	[48,207]	107	0.0051	[65,181]	125	0.00289	[81,200]	111
21340	Taf1b	10394942	114	0.0036	[72,187]	104	0.00305	[67,163]	112	0.00319	[73,177]	110
229504	Isg20l2	10493103	82	0.00582	[46,143]	132	0.0117	[74,260]	117	0.00308	[75,186]	110
230809	Pdik1l	10517243	107	0.00379	[65,177]	97	0.0678	[16,411]	127	0.00624	[72,233]	110
77065	Ints7	10352735	92	0.00401	[56,152]	104	0.00724	[62,182]	134	0.00402	[85,222]	110
18986	Pou2f1	10359770	106	0.0154	[49,238]	118	0.00421	[72,198]	108	0.0309	[41,297]	111
19367	Rad9	10464659	90	0.00654	[51,160]	119	0.0151	[62,245]	122	0.00444	[75,206]	110
66704	Rbm4b	10460461	115	0.00582	[68,203]	108	0.00451	[67,180]	108	0.00541	[63,189]	110
104799	AI413782	10401753	103	0.00599	[59,181]	117	0.00766	[67,211]	112	0.00462	[67,190]	110
263406	Plekhg3	10396671	113	0.008	[61,217]	100	0.015	[46,220]	117	0.0164	[54,266]	110
12580	Cdkn2c	10515090	124	0.0157	[62,273]	117	0.014	[63,233]	90	0.0342	[29,251]	110
230098	E130306D19Rik	10512489	115	0.00485	[70,196]	107	6.19e-05	[91,126]	112	0.00612	[63,201]	111
102209	Snapc2	10569953	96	0.0032	[60,154]	108	0.000149	[88,132]	129	0.0471	[45,450]	111
17865	Mybl2	10478355	97	0.00691	[57,168]	98	0.000583	[73,131]	139	0.000184	[113,171]	111
226151	6030443O07Rik	10463410	122	0.00513	[74,212]	116	0.000223	[93,145]	95	0.00243	[61,146]	111
229700	Rbm15	10501091	96	0.00259	[62,149]	126	0.000541	[96,167]	110	0.0183	[50,253]	111
12576	Cdkn1b	10542310	111	0.0106	[57,224]	104	0.000566	[79,139]	117	0.0263	[47,313]	111
270198	Pfkfb4	10589329	122	0.00744	[70,222]	88	0.00904	[46,165]	124	0.000834	[91,172]	111
217827	BC002230	10402080	114	0.00583	[67,200]	114	0.000967	[82,160]	105	0.00185	[70,157]	111
237943	Gpatch8	10391742	89	0.0146	[40,195]	138	0.0203	[68,320]	105	0.00105	[75,148]	111
320865	Cdh18	10423287	109	0.0076	[62,199]	117	0.0259	[55,275]	107	0.00143	[75,153]	111
319801	9630033F20Rik	10548097	101	0.00753	[56,186]	111	0.00184	[75,167]	120	0.00174	[83,178]	111
64898	Lpin2	10446656	111	0.00618	[63,199]	103	0.00203	[69,155]	119	0.00688	[68,219]	111
14178	Fgf7	10475643	96	0.00226	[63,146]	130	0.0223	[63,300]	108	0.0106	[58,210]	111
67345	Herc4	10363641	121	0.0134	[62,256]	103	0.0025	[67,159]	109	0.0296	[42,293]	111
233904	Setd1a	10557758	94	0.00721	[53,170]	126	0.00251	[85,193]	113	0.012	[59,228]	111
218454	Lhfpl2	10406676	118	0.00441	[72,202]	97	0.00309	[61,156]	118	0.0111	[60,242]	111
56399	Akap8	10449839	106	0.00343	[67,170]	98	0.0112	[52,189]	129	0.0169	[65,280]	111
66743	Rnf220	10515461	132	0.00374	[84,216]	87	0.0131	[42,175]	115	0.0224	[50,282]	111
77976	Nuak1	10371379	102	0.00851	[55,196]	108	0.00426	[65,181]	123	0.00384	[75,208]	111
74277	Chic2	10530683	89	0.00836	[47,170]	137	0.00663	[83,241]	107	0.0161	[50,233]	111
100336	Ppp1r8	10516974	88	0.0106	[45,173]	132	0.0304	[61,339]	112	0.00849	[61,212]	111
73451	1700065O13Rik	10449971	127	0.00918	[68,250]	127	0.0098	[66,255]	80	0.0296	[26,221]	111
13198	Ddit3	10366881	115	0.0191	[50,281]	75	0.0164	[31,165]	144	0.00966	[77,291]	111
13537	Dusp2	10475782	133	0.0103	[69,274]	71	0.0269	[25,188]	129	0.0114	[65,274]	111
71544	9030420J04Rik	10590844	119	0.0115	[60,246]	110	0.0179	[53,239]	105	0.0382	[36,315]	111
107071	Wdr74	10461164	88	0.00518	[53,147]	128	0.0253	[62,303]	120	0.000176	[98,148]	112
77744	6720463M24Rik	10416736	95	0.0115	[48,189]	137	0.00155	[97,200]	103	0.000728	[76,141]	112
20017	Rpo1-2	10475965	96	0.0054	[57,166]	113	0.00942	[62,216]	126	0.000832	[92,174]	112
78610	Uvrag	10565759	126	0.00125	[89,182]	98	0.0131	[47,201]	112	0.0125	[56,232]	112
107817	Jmjd6	10393387	127	0.00634	[76,225]	100	0.00156	[69,145]	107	0.00922	[57,206]	111
11797	Birc2	10590791	101	0.0122	[50,209]	111	0.00239	[72,174]	123	0.0124	[61,265]	112
21415	Tcf3	10545458	93	0.0114	[47,188]	107	0.00245	[72,161]	135	0.00901	[77,254]	112
237400	Mex3d	10370818	114	0.00529	[66,200]	120	0.00328	[77,190]	101	0.00727	[55,188]	111
100604	Lrrc8c	10523766	91	0.00963	[48,176]	126	0.00354	[81,203]	118	0.0143	[59,250]	112
22668	Sf1	10460926	96	0.00357	[59,157]	114	0.0376	[48,309]	125	0.0104	[69,244]	112
76574	Mfsd2	10516064	108	0.0038	[67,178]	121	0.00654	[67,222]	107	0.00555	[61,189]	112
73205	3110043O21Rik	10512030	117	0.0048	[70,203]	100	0.0591	[24,377]	118	0.00803	[64,224]	112
226049	Dmrt2	10462231	117	0.00529	[68,206]	105	0.00573	[59,189]	112	0.0318	[40,324]	111
67279	Med31	10388154	140	0.0122	[75,288]	103	0.00548	[62,173]	93	0.0174	[41,204]	112
57028	Pdxp	10425158	128	0.0103	[67,262]	118	0.00553	[68,211]	89	0.0107	[43,178]	112
268697	Ccnb1	10515836	109	0.00556	[63,192]	108	0.0173	[52,233]	117	0.0215	[51,286]	111
67008	1600012F09Rik	10497587	114	0.00671	[66,206]	132	0.0159	[70,278]	89	0.0333	[30,239]	112
11765	Ap1g1	10575302	91	0.00703	[51,162]	112	0.0335	[48,291]	132	0.023	[62,319]	112
16653	Kras	10549256	95	0.0103	[48,189]	119	0.0103	[65,228]	121	0.00854	[67,230]	112
109270	Prr5	10425880	100	0.00933	[51,198]	113	0.00871	[61,216]	122	0.0339	[47,353]	112
56426	Pdcd10	10489041	106	0.0114	[54,217]	109	0.0729	[33,423]	119	0.0153	[58,257]	111
382038	AK122209	10576403	85	0.00828	[47,156]	144	9.34e-05	[121,172]	108	0.00434	[67,179]	112
67619	Nob1	10581547	86	0.00542	[50,148]	124	0.0008	[93,169]	126	0.000488	[96,166]	112
214764	2700050L05Rik	10558297	108	0.00644	[62,195]	120	0.000502	[91,159]	108	0.0142	[49,238]	112
327762	Dna2	10363575	112	0.00484	[68,190]	104	0.0124	[51,215]	121	0.000518	[92,161]	112
102098	Arhgef18	10569733	106	0.00213	[71,161]	104	0.000765	[76,142]	126	0.000975	[91,176]	112
67049	Pus3	10584231	84	0.00663	[46,153]	127	0.00113	[90,182]	126	0.00409	[77,214]	112
226841	Vash2	10361055	95	0.00797	[52,174]	131	0.00148	[92,190]	111	0.00682	[63,201]	112
320119	Rps6kc1	10361031	99	0.00196	[66,150]	120	0.00424	[75,199]	116	0.00156	[80,172]	112
102182	AI931714	10572962	122	0.0023	[82,187]	96	0.00253	[62,149]	119	0.00543	[71,205]	112
19255	Ptpn2	10459590	126	0.00804	[71,237]	103	0.00374	[66,165]	107	0.0346	[40,300]	112
100044509	LOC100044509	10569927	99	0.00757	[53,187]	127	0.00399	[81,209]	110	0.0141	[53,234]	112
21386	Tbx3	10525016	107	0.00605	[62,189]	121	0.00709	[67,225]	109	0.0043	[65,185]	112
268294	Zbtb24	10362758	113	0.0144	[53,253]	102	0.00435	[60,174]	121	0.0215	[50,308]	112
217109	Utp18	10389842	106	0.0125	[54,216]	108	0.00785	[62,195]	122	0.00483	[74,208]	112
54352	Irx5	10573910	119	0.00867	[63,234]	101	0.00578	[57,180]	117	0.00711	[66,214]	112
212632	C79267	10509777	120	0.00787	[68,225]	97	0.00612	[55,173]	119	0.00897	[65,228]	112
228136	Zdhhc5	10484440	140	0.00838	[80,265]	84	0.00658	[47,149]	113	0.00648	[67,198]	112
223690	Ankrd54	10430438	103	0.00719	[59,185]	100	0.00898	[54,189]	134	0.00663	[78,243]	112
21780	Tfam	10369867	86	0.00735	[46,159]	144	0.0233	[70,346]	107	0.02	[47,248]	112
320865	Cdh18	10423274	107	0.00742	[61,193]	125	0.0128	[69,244]	105	0.0172	[49,230]	112
22344	Vezf1	10380219	109	0.0103	[59,213]	118	0.025	[57,276]	109	0.053	[34,373]	112
67772	Chd8	10419638	93	0.00501	[56,157]	112	0.00313	[74,174]	134	0.000236	[108,167]	113
116914	Slc19a2	10351259	113	0.0164	[51,263]	131	0.000242	[104,165]	95	0.0166	[41,216]	113
668166	Zxdb	10600819	112	0.00712	[63,207]	120	0.000331	[94,154]	107	0.00211	[70,165]	113
18392	Orc1l	10506822	97	0.00489	[56,167]	129	0.0025	[85,202]	113	0.00039	[87,148]	113
14674	Gna13	10382243	115	0.00345	[73,186]	104	0.000965	[74,145]	120	0.00215	[81,181]	113
108086	Rnf216	10535389	92	0.035	[34,259]	113	0.00186	[76,171]	133	0.00175	[91,200]	113
14547	Gdap2	10494735	121	0.00966	[68,229]	92	0.00182	[63,136]	126	0.00653	[74,225]	113
228368	Slc35c1	10485183	102	0.00213	[69,154]	132	0.00591	[78,235]	104	0.00452	[61,178]	113
320790	Chd7	10503170	96	0.0157	[45,208]	124	0.00323	[80,197]	120	0.0022	[80,183]	113
13666	Eif2ak3	10538939	124	0.00288	[80,196]	91	0.00237	[59,138]	124	0.00965	[68,241]	113
448850	Znhit3	10389331	124	0.0184	[61,276]	95	0.00248	[63,144]	120	0.0209	[55,285]	113
108800	Ston2	10401891	103	0.00866	[56,195]	108	0.0032	[68,172]	128	0.00262	[85,200]	113
18393	Orc2l	10354845	103	0.0121	[52,212]	113	0.00269	[74,174]	123	0.0292	[52,328]	113
18516	Pbx3	10481857	105	0.00584	[62,184]	114	0.00294	[75,179]	118	0.0246	[55,285]	113
12396	Cbfa2t2	10521982	104	0.00622	[60,187]	124	0.00368	[80,200]	110	0.0189	[50,253]	113
93836	Rnf111	10594785	121	0.00722	[69,221]	123	0.0039	[78,203]	95	0.00501	[55,163]	113
668572	2610021A01Rik	10552314	109	0.0143	[51,242]	127	0.00392	[78,213]	103	0.0084	[54,197]	113
20438	Siah1b	10607747	124	0.00556	[73,220]	113	0.0225	[45,290]	101	0.00394	[60,170]	113
66067	Gtpbp8	10439634	87	0.021	[37,206]	101	0.00408	[62,167]	150	0.0106	[84,300]	113
320790	Chd7	10503202	108	0.0122	[55,225]	120	0.0193	[51,297]	110	0.00441	[67,185]	113
207958	Alg11	10570764	127	0.0127	[66,263]	82	0.0181	[35,183]	129	0.00516	[78,225]	113
224903	Safb	10446109	118	0.0066	[68,213]	116	0.00551	[71,197]	104	0.0204	[45,246]	113
237898	Usp32	10389339	104	0.00571	[61,181]	106	0.00779	[59,193]	128	0.0133	[67,267]	113
66690	Tmem186	10437586	110	0.0195	[47,269]	113	0.00929	[59,222]	115	0.0116	[57,238]	113
57908	Zfp318	10445531	95	0.00248	[61,149]	149	0.00042	[116,194]	97	0.0058	[55,170]	114
16450	Jag2	10442454	95	0.00421	[57,159]	117	0.000449	[91,153]	128	0.00143	[90,185]	113
26466	Zfp260	10551815	149	0.00431	[93,253]	99	0.000534	[75,132]	92	0.0562	[25,298]	113
243983	Zdhhc13	10553336	90	0.00774	[49,167]	112	0.00477	[69,188]	137	0.000567	[104,183]	113
216963	Git1	10378870	103	0.0102	[55,201]	113	0.000881	[83,155]	124	0.00105	[90,175]	113
68441	Rraga	10505747	103	0.00762	[57,193]	115	0.00103	[84,159]	122	0.0149	[60,264]	113
13636	Efna1	10499536	103	0.00276	[66,163]	106	0.0112	[52,219]	131	0.00189	[89,198]	113
381511	Ppm2c	10511580	96	0.00607	[56,167]	111	0.00253	[74,168]	134	0.00334	[87,214]	114
12296	Cacnb2	10469404	86	0.00444	[51,145]	115	0.011	[58,237]	138	0.00283	[90,221]	113
67238	2810453I06Rik	10600502	97	0.00376	[59,161]	89	0.0408	[28,257]	154	0.0102	[84,312]	113
218914	Wapal	10414113	88	0.0126	[42,181]	114	0.00387	[73,184]	138	0.00674	[80,255]	113
320982	Arl4c	10356475	160	0.00814	[93,304]	80	0.0109	[39,159]	101	0.00446	[59,173]	114
84095	Pi4k2a	10463211	108	0.0191	[49,253]	125	0.00483	[76,212]	108	0.0139	[52,230]	113
170625	Snx18	10412227	89	0.00718	[49,163]	107	0.00484	[64,181]	145	0.00687	[83,271]	114
20912	Stxbp3a	10501420	118	0.0148	[59,255]	116	0.00672	[69,203]	107	0.00544	[62,185]	114
74081	Cep350	10359086	117	0.00569	[68,206]	113	0.00661	[65,201]	111	0.0267	[43,295]	113
320790	Chd7	10503182	87	0.0105	[45,169]	157	0.00626	[95,282]	96	0.0103	[47,193]	113
56412	2610024G14Rik	10530832	118	0.0142	[60,250]	115	0.00663	[67,206]	107	0.0225	[45,256]	113
320790	Chd7	10503190	120	0.00923	[66,232]	114	0.00674	[65,205]	106	0.00953	[54,207]	113
17128	Smad4	10459705	101	0.00727	[56,185]	119	0.0092	[68,218]	120	0.0282	[49,316]	113
215690	Nav1	10358091	100	0.0196	[45,229]	110	0.0303	[46,280]	132	0.00886	[74,252]	114
29808	Mga	10475051	109	0.00965	[59,210]	110	0.0105	[56,220]	121	0.0108	[63,244]	113
668529	EG668529	10568363	106	0.011	[54,215]	120	0.0149	[62,250]	114	0.0379	[40,349]	113
241950	Bbs12	10491695	126	0.0142	[61,280]	123	0.0123	[60,265]	92	0.0141	[41,200]	113
14461	Gata2	10539873	96	0.00229	[63,147]	125	0.00033	[98,160]	122	0.0018	[84,182]	114
66679	Rae1	10479026	95	0.00581	[54,168]	107	0.00042	[82,139]	141	0.0385	[55,450]	114
21339	Taf1a	10598107	101	0.013	[48,216]	129	0.000489	[99,171]	112	0.00449	[66,192]	114
57377	Gcs1	10539337	89	0.00583	[51,155]	131	0.000499	[100,174]	121	0.00247	[79,191]	114
12447	Ccne1	10562563	112	0.0149	[54,244]	104	0.000707	[78,140]	126	0.023	[57,313]	114
19377	Rai1	10376568	101	0.00804	[55,191]	103	0.00206	[68,156]	138	0.00107	[100,195]	114
208228	Mobkl2a	10370946	104	0.00714	[60,185]	103	0.00121	[74,144]	135	0.00678	[80,244]	114
52857	Gramd1a	10562260	116	0.0101	[59,235]	99	0.00305	[64,156]	126	0.0013	[89,183]	114
110593	Prdm2	10518132	103	0.0123	[49,219]	116	0.00135	[80,169]	123	0.00575	[72,220]	114
70312	2510012J08Rik	10365088	105	0.00838	[59,195]	135	0.00147	[96,196]	101	0.00262	[64,160]	114
65020	Zfp110	10550029	106	0.00331	[67,171]	84	0.00783	[44,158]	152	0.00169	[106,225]	114
238831	Ppwd1	10411915	103	0.00195	[68,156]	130	0.0285	[60,329]	108	0.019	[51,243]	114
211896	Depdc7	10485597	80	0.00921	[41,153]	118	0.00199	[80,178]	143	0.00262	[95,226]	114
67959	Puf60	10429739	104	0.0104	[54,204]	103	0.0119	[55,199]	136	0.00205	[92,206]	114
78611	9530048O09Rik	10515396	135	0.00299	[87,217]	110	0.0218	[48,264]	97	0.00984	[49,190]	114
20877	Aurkb	10377405	138	0.00477	[85,239]	101	0.00335	[65,160]	103	0.0167	[46,230]	114
18854	Pml	10594053	107	0.00494	[64,181]	112	0.00405	[72,179]	123	0.00381	[78,200]	114
23856	Dido1	10490510	103	0.00698	[59,187]	102	0.0153	[48,220]	136	0.00611	[82,239]	114
217684	4933426M11Rik	10396919	105	0.00488	[63,181]	123	0.000125	[102,150]	115	0.00162	[79,170]	114
19362	Rad51ap1	10548086	100	0.00152	[68,146]	143	0.000273	[114,181]	101	0.00814	[55,189]	115
81702	Ankrd17	10531215	97	0.0103	[50,191]	126	0.00203	[87,188]	120	0.000426	[93,156]	114
67556	Pigm	10351788	93	0.0148	[44,198]	92	0.00546	[52,159]	160	0.000569	[122,214]	115
225875	Lrfn4	10464775	120	0.0052	[73,207]	90	0.0182	[39,202]	134	0.00059	[101,180]	115
382034	Gse1	10576010	97	0.00559	[55,171]	123	0.000622	[92,166]	125	0.00728	[71,230]	115
14056	Ezh2	10544501	105	0.00469	[63,178]	106	0.00919	[61,193]	132	0.00066	[99,178]	114
245007	Zbtb38	10595831	94	0.00817	[50,178]	129	0.000722	[96,175]	122	0.00748	[69,224]	115
77809	Lrrc42	10514902	95	0.00291	[61,150]	102	0.012	[55,197]	146	0.00158	[102,216]	115
353047	Plekhm1	10391918	113	0.00342	[71,182]	110	0.00292	[71,174]	121	0.00172	[83,180]	115
12122	Bid	10547531	83	0.00195	[55,124]	143	0.00627	[87,250]	119	0.00545	[71,205]	115
170749	Mtmr4	10380087	129	0.00209	[88,196]	83	0.0155	[38,172]	133	0.00223	[89,204]	115
18590	Pdgfa	10535043	106	0.0087	[57,203]	115	0.00256	[77,175]	123	0.00378	[77,202]	115
57354	Cramp1l	10448811	100	0.0196	[44,236]	124	0.00264	[80,196]	120	0.00569	[69,217]	115
668661	LOC668661	10552622	72	0.015	[33,155]	161	0.00287	[108,253]	110	0.033	[36,336]	114
16647	Kpna2	10497503	133	0.0105	[71,268]	104	0.0225	[49,233]	108	0.00365	[67,175]	115
22152	Tubb3	10576332	158	0.00764	[91,303]	107	0.00389	[65,179]	78	0.0296	[25,211]	115
78895	Pus7l	10431792	74	0.00703	[40,135]	141	0.00513	[89,238]	128	0.00524	[77,221]	114
271970	Arsj	10495891	114	0.00668	[66,206]	100	0.00588	[58,173]	129	0.0056	[78,226]	115
268697	Ccnb1	10562637	128	0.00605	[75,229]	118	0.022	[57,272]	97	0.0212	[40,227]	114
72949	Ccnt2	10349442	97	0.0086	[52,186]	123	0.00623	[73,217]	124	0.0165	[59,279]	115
13682	Eif4a2	10434733	107	0.0181	[48,250]	117	0.00747	[67,211]	120	0.0103	[61,245]	114
108098	Med21	10542750	116	0.0173	[55,261]	115	0.0139	[61,233]	113	0.00995	[60,220]	115
228140	Tnks1bp1	10473432	105	0.0028	[68,166]	109	0.00578	[66,184]	132	0.000194	[108,164]	115
269424	Phf17	10491860	98	0.00748	[53,184]	114	0.00559	[67,199]	132	0.0011	[95,188]	115
226421	5430435G22Rik	10349661	115	0.0137	[59,241]	115	0.00174	[81,167]	116	0.0306	[46,318]	115
56382	Rab9	10607832	101	0.006	[59,175]	146	0.00174	[102,216]	99	0.0364	[34,288]	115
237211	Fancb	10603135	84	0.0054	[48,146]	123	0.0111	[69,235]	138	0.00243	[93,213]	115
50788	Fbxl8	10574656	123	0.00428	[75,210]	89	0.0136	[40,191]	132	0.00257	[87,208]	115
238317	C130039O16Rik	10401428	138	0.0115	[72,290]	125	0.00275	[80,198]	83	0.0121	[38,172]	115
20534	Slc4a1ap	10520815	92	0.0068	[51,167]	126	0.00344	[82,202]	127	0.0054	[75,224]	115
56742	Psrc1	10495316	135	0.0218	[65,322]	103	0.00415	[63,169]	108	0.0437	[31,360]	115
209630	Frmd4a	10468992	84	0.0126	[40,174]	136	0.00881	[77,257]	127	0.00523	[76,218]	115
74549	9130404D08Rik	10579144	120	0.00603	[71,211]	117	0.0107	[65,224]	109	0.0115	[56,219]	115
11819	Nr2f2	10564527	120	0.00864	[69,224]	107	0.00759	[58,198]	119	0.00705	[68,216]	115
100206	Adprhl2	10516325	96	0.00314	[60,153]	117	7.43e-05	[99,139]	134	0.00231	[89,208]	116
16551	Kif11	10462796	94	0.00365	[57,155]	118	0.0161	[59,253]	135	0.000108	[113,163]	116
71707	Ubiad1	10518520	90	0.00589	[53,156]	125	0.000559	[95,166]	132	0.00406	[83,218]	116
21380	Tbx1	10438347	109	0.00726	[62,199]	109	0.000739	[81,148]	129	0.0239	[60,315]	116
17355	Aff1	10523647	107	0.0107	[54,218]	124	0.00187	[86,183]	117	0.000779	[86,161]	116
69961	2810432D09Rik	10512288	99	0.00705	[56,179]	111	0.00106	[79,158]	137	0.000948	[99,192]	116
56321	Aatf	10389269	114	0.00302	[74,181]	122	0.0148	[65,249]	110	0.00156	[77,160]	116
16825	Ldb1	10468159	82	0.00212	[54,125]	123	0.00918	[71,227]	142	0.00299	[94,224]	116
380969	C230021P08Rik	10432473	116	0.00311	[74,186]	117	0.0022	[77,181]	115	0.0118	[59,234]	116
231798	Lrch4	10526656	99	0.00643	[56,179]	110	0.00289	[71,172]	138	0.00544	[83,244]	116
244713	Zfp317	10583402	122	0.0029	[79,194]	148	0.00875	[86,279]	78	0.0673	[13,276]	116
233905	Zfp646	10557808	107	0.0123	[53,226]	111	0.00556	[64,196]	129	0.00296	[82,207]	116
69237	Gtpbp4	10407543	96	0.00328	[61,153]	111	0.0199	[55,241]	140	0.00308	[91,224]	116
228545	Vps18	10474950	108	0.00379	[67,178]	102	0.00337	[63,166]	136	0.00322	[87,222]	116
74126	Syvn1	10460706	128	0.00564	[78,219]	99	0.0034	[63,157]	122	0.00827	[67,231]	116
234378	Klhl26	10579277	109	0.00586	[64,192]	111	0.0035	[70,178]	127	0.0058	[75,225]	116
22156	Tuft1	10500011	90	0.00814	[50,166]	121	0.0104	[68,228]	136	0.00431	[84,230]	116
320299	Iqcb1	10435525	135	0.0145	[66,306]	71	0.0667	[11,242]	142	0.00433	[87,243]	116
27402	Pdhx	10485429	95	0.00781	[51,179]	121	0.0197	[60,270]	132	0.00469	[80,227]	116
74315	Rnf145	10375343	120	0.0374	[42,392]	87	0.0067	[48,155]	141	0.00483	[85,245]	116
17877	Myf5	10372226	115	0.0123	[58,239]	88	0.00602	[50,154]	145	0.00514	[87,254]	116
14287	Fpgs	10481654	105	0.00522	[62,183]	111	0.0149	[55,234]	132	0.012	[67,277]	116
239555	Smcr7l	10425357	107	0.00631	[61,193]	104	0.00534	[61,180]	135	0.00799	[75,260]	116
79044	Mrps34	10442638	81	0.0121	[40,163]	125	0.0302	[56,321]	141	0.00547	[83,253]	116
212163	8030462N17Rik	10459837	108	0.0059	[64,190]	125	0.0229	[56,307]	114	0.00638	[66,205]	116
69504	2310001H12Rik	10524082	99	0.00623	[56,178]	139	0.00616	[82,250]	109	0.0109	[57,214]	116
99138	Stard7	10475772	97	0.0154	[43,218]	96	0.00896	[50,185]	154	0.0127	[82,329]	116
94118	Kifc5c	10366544	117	0.0152	[56,258]	114	0.0204	[50,270]	117	0.0284	[49,310]	116
23939	Mapk7	10386723	112	0.00495	[67,194]	103	0.000379	[79,134]	134	0.000213	[108,168]	116
320808	Wdr22	10401267	108	0.00489	[65,183]	118	0.000226	[95,148]	124	0.0026	[81,194]	117
108652	Slc35b3	10408767	114	0.00676	[65,206]	119	0.000259	[94,151]	116	0.00421	[71,195]	116
381406	2810408M09Rik	10489719	127	0.00418	[79,211]	130	0.000568	[99,175]	93	0.0029	[58,149]	117
252875	BC020002	10536376	116	0.00891	[65,217]	142	0.00128	[102,203]	92	0.00477	[54,157]	117
623661	Lipt1	10345616	112	0.0145	[54,244]	85	0.0215	[31,215]	152	0.00133	[108,223]	116
109658	Txlna	10516666	109	0.00446	[66,184]	122	0.00143	[86,175]	119	0.00172	[82,176]	117
94093	Trim33	10494924	98	0.004	[61,161]	130	0.00955	[74,247]	121	0.0019	[82,182]	116
76843	Dtl	10361110	104	0.00373	[65,167]	138	0.0183	[69,310]	108	0.0024	[71,166]	116
15273	Hivep2	10361807	133	0.00256	[87,209]	120	0.00419	[72,203]	97	0.0166	[42,221]	117
66973	Mrps18b	10450640	97	0.00978	[50,189]	106	0.00744	[61,190]	147	0.00264	[99,230]	117
26939	Polr3e	10557035	96	0.00282	[62,152]	110	0.00894	[60,207]	143	0.005	[85,254]	116
67933	Hcfc2	10365242	97	0.00432	[58,162]	122	0.00642	[72,216]	131	0.0138	[68,274]	116
665211	OTTMUSG00000016327	10490246	113	0.0128	[55,241]	129	0.00534	[78,224]	106	0.0514	[28,368]	116
70802	Pwwp2a	10375326	124	0.0144	[60,277]	117	0.00577	[68,207]	109	0.0155	[51,240]	117
223922	Atf7	10433032	122	0.012	[63,256]	107	0.00725	[62,192]	120	0.0295	[49,321]	117
70358	Steap1	10528015	102	0.00913	[56,194]	127	0.024	[60,305]	120	0.0217	[54,284]	116
66405	Mcts2	10477167	104	0.0214	[44,257]	112	0.017	[54,246]	134	0.0112	[71,273]	117
619371	Stxbp3b	10465853	117	0.0127	[58,249]	143	0.0238	[68,353]	89	0.0281	[31,232]	116
66664	Tmem41a	10438585	110	0.00986	[59,214]	116	0.000444	[89,152]	126	0.00618	[75,222]	117
68564	Nufip2	10378902	87	0.0147	[39,188]	116	0.000502	[88,154]	148	0.00269	[99,231]	117
231830	Micall2	10535103	101	0.00213	[67,153]	119	0.00141	[82,173]	132	0.000792	[97,181]	117
213993	A630007B06Rik	10468653	105	0.0038	[64,174]	130	0.00937	[73,249]	116	0.00127	[81,167]	117
68142	Ino80	10486203	104	0.0101	[54,204]	118	0.00516	[72,199]	129	0.00132	[92,185]	117
52679	E2f7	10366277	107	0.0117	[52,224]	121	0.00155	[84,177]	123	0.00639	[70,223]	117
80752	BC004044	10526853	105	0.00935	[59,195]	128	0.0228	[64,288]	119	0.00163	[84,173]	117
217664	Mgat2	10396074	108	0.00407	[67,178]	109	0.00183	[75,160]	134	0.0364	[54,399]	117
228829	Phf20	10477815	99	0.00468	[60,167]	107	0.00215	[72,162]	144	0.00476	[91,240]	117
74349	4632419K20Rik	10566438	140	0.00225	[93,218]	99	0.00216	[66,150]	112	0.0123	[56,231]	117
70510	Rnf167	10377927	137	0.00861	[75,267]	104	0.00243	[68,161]	109	0.0149	[52,236]	117
80385	Tusc2	10588678	123	0.00451	[75,209]	107	0.00284	[69,170]	121	0.0433	[40,396]	117
77782	Polq	10435581	126	0.0181	[57,305]	124	0.00284	[79,199]	101	0.03	[34,286]	117
66403	Asf1a	10363163	119	0.00451	[73,199]	114	0.00356	[73,181]	119	0.00424	[74,198]	117
17974	Nck2	10563891	91	0.00376	[56,148]	137	0.00889	[80,255]	122	0.0211	[54,296]	117
381560	Xkr8	10516950	140	0.00799	[79,269]	88	0.0208	[35,209]	124	0.00466	[74,213]	117
17134	Mafg	10393877	140	0.00508	[85,245]	124	0.00493	[76,211]	86	0.0207	[35,198]	117
67008	1600012F09Rik	10403756	86	0.00502	[51,147]	156	0.0124	[87,316]	109	0.014	[53,230]	117
67008	1600012F09Rik	10407916	86	0.00502	[51,147]	156	0.0124	[87,316]	109	0.014	[53,230]	117
319651	Usp37	10355582	91	0.0132	[45,189]	142	0.0192	[68,340]	117	0.00853	[65,220]	117
238722	Zfp72	10410644	124	0.00924	[65,247]	96	0.0301	[32,275]	130	0.0121	[65,280]	117
19338	Rab33b	10491945	168	0.0149	[88,381]	118	0.0117	[60,239]	66	0.0619	[11,220]	117
100038535	ENSMUSG00000075516	10391744	121	0.0292	[46,351]	129	0.0129	[63,285]	102	0.0188	[42,242]	117
233532	Rsf1	10555089	106	0.00332	[67,172]	101	0.0155	[45,222]	146	0.000148	[120,179]	118
22644	Rnf103	10539002	119	0.00805	[63,229]	144	0.000169	[118,178]	90	0.0506	[23,281]	117
55947	Dclre1a	10468639	113	0.00384	[70,186]	123	0.0174	[62,266]	118	0.000242	[94,149]	118
77040	Atg16l1	10348277	93	0.00274	[59,146]	137	0.000515	[105,182]	124	0.000652	[92,167]	118
20768	Sephs2	10568221	124	0.0138	[64,262]	116	0.000571	[88,154]	113	0.00731	[64,205]	118
73680	Zbtb8a	10516590	91	0.0125	[44,188]	119	0.00132	[84,173]	143	0.000773	[106,197]	118
54006	Deaf1	10569134	87	0.0106	[42,175]	120	0.00159	[82,177]	146	0.00214	[98,227]	118
70380	Mospd1	10604630	98	0.00214	[64,149]	129	0.00524	[80,218]	125	0.00951	[70,238]	117
67886	Camsap1l1	10358191	95	0.0238	[38,238]	117	0.00658	[69,208]	140	0.0027	[93,219]	117
69802	Cox11	10380297	114	0.0127	[57,241]	107	0.00295	[68,169]	131	0.00345	[83,214]	117
75577	2310002L13Rik	10459633	85	0.0186	[35,201]	143	0.0542	[56,509]	125	0.00307	[79,201]	118
14123	Fbrs	10557644	110	0.00719	[62,201]	126	0.00349	[81,204]	116	0.00837	[63,221]	117
12393	Runx2	10451061	104	0.0038	[65,170]	134	0.00592	[82,234]	114	0.00939	[62,219]	117
57170	Dolpp1	10471036	120	0.0041	[74,201]	105	0.00966	[56,201]	127	0.0108	[67,257]	117
106248	Qtrtd1	10439532	91	0.0135	[42,193]	115	0.0178	[53,263]	146	0.00621	[85,270]	117
57434	Xrcc2	10528790	103	0.0105	[52,207]	131	0.00932	[70,262]	118	0.0192	[51,285]	117
192232	Hps4	10524369	124	0.00193	[84,188]	123	0.00326	[80,194]	108	0.0012	[76,155]	118
84505	Setdb1	10500157	125	0.00857	[70,237]	128	0.00134	[92,182]	100	0.00751	[55,183]	118
231042	Nupl2	10520111	97	0.015	[45,209]	79	0.0258	[28,198]	178	0.00186	[124,269]	118
208043	Setd1b	10525495	118	0.00258	[76,185]	114	0.00221	[75,176]	123	0.0141	[61,262]	118
68966	Ngdn	10415144	114	0.00227	[76,173]	115	0.0083	[66,210]	126	0.028	[54,328]	118
245877	Mtap7d1	10516305	109	0.00334	[70,174]	128	0.0196	[65,282]	117	0.00294	[76,182]	118
12607	Cebpz	10453006	117	0.0126	[58,251]	114	0.00718	[66,206]	122	0.00301	[79,194]	118
239559	A4galt	10430968	121	0.0178	[60,268]	106	0.00434	[66,173]	128	0.00607	[75,227]	118
24135	Zfp68	10535034	120	0.00701	[67,222]	125	0.0056	[76,214]	110	0.00494	[64,191]	118
12534	Cdc2a	10369815	131	0.0154	[64,297]	102	0.012	[53,201]	121	0.00601	[70,216]	118
227800	Rabgap1	10471784	90	0.00782	[49,166]	109	0.00631	[64,191]	155	0.0249	[75,394]	118
21804	Tgfb1i1	10557960	117	0.0216	[50,296]	109	0.0108	[57,218]	129	0.00698	[73,238]	118
12913	Creb3	10504349	101	0.00738	[58,179]	109	0.0193	[55,234]	144	0.00701	[86,259]	118
140499	Ube2j2	10420237	99	0.00708	[57,177]	121	0.0114	[68,230]	135	0.00831	[78,247]	118
66622	Ubr7	10397895	111	0.0075	[62,208]	93	0.0193	[40,210]	150	0.0208	[72,368]	118
213438	A630033H20Rik	10601421	109	0.0196	[47,262]	139	0.00886	[78,266]	107	0.0403	[33,336]	118
12428	Ccna2	10497831	113	0.0101	[61,222]	127	0.0233	[63,292]	114	0.0112	[61,224]	118
78394	Ddx52	10379779	84	0.0105	[43,166]	100	0.0229	[45,230]	171	0.0175	[88,396]	118
12316	Aspm	10350392	117	0.00412	[72,194]	110	0.00201	[75,163]	130	1.81e-05	[116,146]	119
19206	Ptch1	10410039	122	0.00218	[82,187]	126	7.01e-05	[107,149]	108	0.000979	[77,152]	119
229589	Prune	10500133	102	0.00336	[64,167]	101	0.0126	[50,207]	152	0.000108	[128,183]	119
69702	Ndufaf1	10486284	108	0.00842	[58,205]	99	0.00861	[53,187]	150	0.000232	[120,188]	119
381801	Tatdn2	10540812	124	0.000699	[92,169]	103	0.00463	[62,174]	129	0.000272	[102,165]	119
20663	Sos2	10400718	112	0.00208	[75,171]	116	0.000582	[87,156]	128	0.00119	[91,183]	119
98711	Rdh10	10344952	117	0.0043	[72,197]	90	0.0123	[45,180]	149	0.000637	[113,202]	119
68493	1110007M04Rik	10503643	122	0.00489	[74,210]	87	0.00682	[47,159]	147	0.00104	[107,207]	119
69706	Ppil5	10396068	117	0.00851	[63,228]	121	0.00109	[86,173]	119	0.00507	[70,207]	119
18700	Piga	10603109	103	0.00449	[63,172]	133	0.00112	[96,189]	120	0.00189	[82,180]	119
229473	D930015E06Rik	10498998	118	0.00502	[72,202]	100	0.00488	[61,167]	138	0.00131	[99,198]	119
53890	Sart3	10532720	106	0.00251	[69,165]	114	0.00752	[66,206]	136	0.00145	[95,199]	119
231506	Lin54	10531707	101	0.0127	[49,214]	139	0.00164	[97,206]	117	0.00553	[68,207]	119
65961	Utp3	10522973	119	0.00344	[76,192]	120	0.00187	[83,178]	118	0.0185	[55,270]	119
236266	Alms1	10539617	112	0.00685	[63,204]	111	0.00372	[69,181]	134	0.0019	[93,200]	119
219024	Tmem55b	10419542	100	0.0097	[52,197]	146	0.00209	[101,218]	110	0.00575	[63,194]	119
14615	Gjc1	10391762	100	0.00495	[60,171]	126	0.00218	[87,190]	130	0.00317	[84,207]	119
16571	Kif4	10601011	108	0.00807	[59,204]	136	0.00578	[82,237]	113	0.00393	[69,187]	119
319601	Zfp653	10591715	137	0.0041	[85,232]	118	0.00781	[64,224]	101	0.0133	[46,217]	119
13875	Erf	10561004	136	0.0046	[82,238]	125	0.00555	[75,219]	95	0.0281	[34,259]	119
11692	Gfer	10448700	106	0.0136	[53,225]	119	0.00574	[70,209]	131	0.0436	[46,456]	119
378466	ENSMUSG00000057924	10579049	104	0.0069	[57,192]	179	0.0104	[98,375]	75	0.0372	[20,217]	119
22750	Zfp9	10547282	106	0.013	[51,226]	144	0.0192	[72,330]	107	0.0243	[40,289]	119
21982	Tmem165	10522596	118	0.0224	[52,295]	115	8.71e-05	[97,136]	125	0.00109	[90,176]	119
15277	Hk2	10545588	105	0.0175	[47,247]	107	0.000353	[83,138]	146	0.000885	[106,205]	119
76522	Lsm8	10536595	103	0.00422	[64,171]	111	0.00605	[68,189]	144	0.000542	[111,190]	119
52705	Krr1	10366350	112	0.0057	[67,196]	109	0.00284	[72,169]	137	0.000703	[102,185]	119
69263	Rfc3	10535979	115	0.00655	[67,207]	105	0.0264	[46,252]	138	0.000917	[102,191]	120
229599	Gm129	10500272	109	0.0148	[51,243]	147	0.00118	[105,212]	103	0.00129	[71,149]	119
228482	Arhgap11a	10485963	102	0.00585	[58,181]	131	0.00367	[85,212]	124	0.00185	[84,187]	119
114604	Prdm15	10441280	116	0.012	[59,244]	111	0.00666	[62,202]	131	0.00192	[89,200]	120
68046	2700062C07Rik	10454326	121	0.00612	[70,217]	121	0.00914	[66,231]	117	0.00312	[73,190]	119
21887	Tle3	10586039	116	0.00812	[65,217]	122	0.00503	[76,203]	121	0.0035	[76,196]	120
66282	1810029B16Rik	10578964	98	0.0172	[43,228]	170	0.00403	[107,289]	90	0.0735	[15,351]	120
72198	Skiv2l2	10412177	94	0.00411	[57,156]	115	0.00863	[64,214]	149	0.0212	[72,362]	119
214137	Arhgap29	10495685	80	0.00978	[40,157]	158	0.0175	[82,357]	122	0.00475	[74,208]	120
320720	Fastkd1	10483521	129	0.00487	[79,223]	108	0.00851	[58,207]	121	0.00504	[73,209]	120
225027	Sfrs7	10453102	94	0.00713	[52,172]	117	0.00899	[66,219]	147	0.00789	[84,278]	119
69882	2010321M09Rik	10586274	98	0.00802	[53,182]	138	0.00861	[79,257]	123	0.0115	[63,250]	119
72068	Cnot2	10372534	140	0.0149	[74,301]	111	0.00836	[61,206]	107	0.017	[50,238]	119
71782	Ankle2	10524150	95	0.0173	[41,219]	126	0.0199	[58,298]	139	0.00955	[74,279]	120
72136	Chst14	10474860	158	0.00982	[88,319]	88	0.015	[41,186]	112	0.0257	[46,283]	119
69922	Vrk2	10384782	121	0.0449	[48,376]	90	0.0187	[41,195]	148	0.0249	[72,366]	120
18472	Pafah1b1	10388337	144	0.0194	[70,344]	108	0.0236	[46,261]	106	0.0636	[27,380]	119
68449	Tbc1d10b	10568188	111	0.00136	[78,159]	104	6.47e-06	[95,114]	145	0.00544	[89,253]	120
12328	Caml	10405504	128	0.0173	[64,283]	117	7.28e-05	[100,139]	115	0.0152	[57,245]	120
20296	Ccl2	10379511	95	0.0162	[42,215]	128	0.00193	[86,195]	137	0.000202	[111,172]	120
99526	Usp53	10501879	90	0.0138	[42,193]	130	0.000215	[104,163]	140	0.0104	[75,282]	120
71323	Rassf8	10542738	101	0.00414	[62,168]	121	0.000339	[95,156]	138	0.00449	[85,234]	120
18515	Pbx2	10444394	105	0.00415	[64,177]	108	0.000938	[78,151]	146	0.000366	[114,189]	120
226154	Lzts2	10463457	100	0.00308	[63,160]	104	0.000769	[77,141]	156	0.00131	[111,226]	120
72886	Ccdc94	10445983	106	0.000889	[78,147]	154	0.0191	[78,357]	100	0.00522	[58,174]	120
68332	0610010E21Rik	10561907	87	0.0185	[39,197]	117	0.018	[56,262]	156	0.00096	[114,220]	120
108937	Rnf169	10565852	127	0.00552	[74,228]	121	0.00107	[87,170]	112	0.0285	[41,314]	120
74769	Pik3cb	10595924	86	0.00119	[60,122]	129	0.00246	[86,199]	146	0.00214	[100,222]	120
100044746	LOC100044746	10443047	118	0.00509	[71,205]	122	0.00353	[78,196]	119	0.00128	[83,173]	120
97130	C77080	10516566	149	0.0146	[75,339]	102	0.00131	[71,148]	109	0.011	[55,221]	120
71149	4933413G19Rik	10542079	95	0.0106	[50,184]	106	0.00532	[64,180]	160	0.00152	[113,233]	120
234023	Arglu1	10576924	147	0.0103	[79,304]	101	0.00155	[69,149]	111	0.00176	[75,167]	120
270210	Zfp651	10590407	118	0.0051	[70,206]	132	0.00162	[91,195]	109	0.00631	[62,197]	120
26992	Brd7	10580486	119	0.00827	[66,227]	88	0.00172	[59,130]	153	0.00293	[102,241]	120
75425	2610036D13Rik	10489195	110	0.00702	[63,198]	121	0.00176	[84,177]	129	0.00352	[83,207]	120
16477	Junb	10580282	110	0.029	[40,322]	133	0.00755	[74,253]	117	0.00196	[78,178]	120
71702	Cdc5l	10366581	106	0.00518	[62,183]	107	0.00914	[59,200]	147	0.00264	[99,228]	120
71702	Cdc5l	10372726	106	0.00518	[62,183]	107	0.00914	[59,200]	147	0.00264	[99,228]	120
75725	Phf14	10536407	115	0.0183	[50,279]	144	0.00429	[90,243]	101	0.0153	[47,216]	120
70767	Prpf3	10500253	98	0.00726	[54,180]	118	0.0076	[69,211]	144	0.00455	[91,239]	120
60611	Foxj2	10541532	103	0.0103	[51,208]	133	0.00569	[78,236]	124	0.00533	[74,215]	120
72549	Reep4	10416290	128	0.00555	[77,227]	119	0.00567	[73,201]	113	0.00677	[65,203]	120
231128	BC037112	10521182	110	0.0103	[57,220]	128	0.0121	[69,258]	121	0.0068	[70,220]	120
56452	Orc6l	10573615	102	0.0126	[50,216]	125	0.0279	[58,311]	132	0.00684	[76,241]	120
14391	Gabpb1	10487252	128	0.00725	[73,239]	94	0.0145	[45,198]	136	0.0181	[64,322]	120
209225	Zfp710	10554370	113	0.0202	[47,284]	151	0.0105	[80,312]	96	0.0135	[44,207]	120
240880	Scyl3	10351163	118	0.00808	[65,225]	119	5.72e-05	[102,140]	125	0.00093	[90,175]	121
211660	Cspp1	10344807	134	0.00443	[83,227]	119	0.000151	[97,146]	109	0.00837	[60,206]	121
56190	Rbm38	10479041	110	0.0031	[70,175]	143	0.000233	[115,180]	109	0.00974	[59,209]	121
231769	Sfrs8	10526014	105	0.00258	[69,163]	133	0.00103	[97,185]	123	0.000251	[98,156]	120
21885	Tle1	10513884	107	0.00591	[63,185]	105	0.000374	[81,137]	149	0.00163	[105,219]	120
22680	Zfp207	10379445	97	0.0171	[43,219]	123	0.000431	[96,160]	142	0.0468	[52,508]	121
19158	Cyth2	10563390	131	0.0102	[73,258]	89	0.00063	[67,120]	141	0.0132	[73,298]	121
75316	Josd3	10583316	113	0.0193	[50,272]	119	0.000738	[88,164]	129	0.00472	[78,223]	121
242466	Zfp462	10505073	112	0.00986	[59,221]	131	0.0036	[85,211]	119	0.000873	[86,165]	120
17760	Mtap6	10555197	127	0.00662	[73,232]	118	0.000915	[86,164]	116	0.00592	[67,208]	120
22718	Zfp60	10551410	102	0.00477	[59,176]	144	0.00107	[103,206]	116	0.0448	[34,411]	121
14841	Gsg2	10388234	91	0.0129	[45,189]	159	0.00113	[115,228]	111	0.00644	[62,204]	121
53382	Txnl1	10459375	103	0.00984	[54,200]	111	0.00155	[77,160]	148	0.00806	[86,277]	120
74585	Sppl3	10524647	123	0.00413	[77,203]	103	0.00178	[70,153]	137	0.00786	[79,254]	121
27015	Polk	10411306	108	0.00755	[59,203]	128	0.0168	[64,281]	127	0.00183	[86,191]	121
619315	6030436E02Rik	10529260	126	0.0115	[64,263]	158	0.00206	[109,239]	78	0.0297	[25,208]	121
269473	Lrig2	10500876	140	0.00552	[84,249]	110	0.00211	[72,169]	111	0.0159	[51,249]	120
320717	Pptc7	10525374	115	0.00378	[70,192]	111	0.021	[47,268]	136	0.00246	[89,213]	121
80509	Med8	10507529	116	0.0045	[70,196]	124	0.0031	[82,194]	122	0.00389	[76,201]	121
449521	Zfp213	10448262	123	0.0115	[63,257]	111	0.00388	[67,187]	127	0.00813	[69,245]	120
211401	Mtss1	10428857	110	0.00682	[61,203]	116	0.00411	[72,191]	136	0.00997	[74,272]	121
17974	Nck2	10345913	132	0.00415	[82,221]	99	0.0119	[50,196]	130	0.0235	[61,315]	120
13000	Csnk2a2	10580885	122	0.0199	[59,280]	107	0.00423	[68,173]	132	0.0327	[54,379]	120
67610	Rspry1	10574184	120	0.00508	[72,208]	123	0.00472	[76,207]	119	0.015	[58,258]	121
19766	Ripk1	10404506	124	0.00483	[75,211]	124	0.00886	[70,233]	115	0.00991	[61,224]	121
16706	Ksr1	10388914	118	0.0109	[61,239]	123	0.0049	[73,214]	122	0.00935	[65,240]	121
55983	Pdzrn3	10546725	112	0.0181	[51,264]	99	0.00511	[59,168]	150	0.0169	[74,351]	121
68975	Med27	10470696	110	0.0295	[42,310]	103	0.00535	[60,177]	149	0.0157	[75,337]	120
329504	Lcmt2	10486710	113	0.0131	[54,247]	103	0.0111	[50,213]	145	0.00551	[85,263]	121
243867	Fbxo46	10550597	126	0.00614	[73,230]	114	0.0208	[46,284]	122	0.00879	[64,241]	121
229517	Slc25a44	10499372	127	0.00962	[69,251]	109	0.0226	[48,262]	126	0.00791	[68,242]	121
15369	Hmox2	10433292	106	0.00994	[58,202]	110	0.056	[39,356]	147	0.00802	[85,277]	121
15511	Hspa1b	10450367	100	0.00942	[52,196]	156	0.023	[77,379]	106	0.0146	[49,231]	121
381410	Zfp408	10485042	123	0.0122	[62,262]	115	0.0145	[56,246]	124	0.0374	[42,408]	121
22722	Zfp64	10490028	123	0.00613	[72,222]	129	0.00053	[99,171]	111	0.0102	[57,222]	121
207952	Klhl25	10554198	101	0.00728	[56,186]	116	0.017	[52,268]	146	0.000537	[111,197]	121
19696	Rel	10384725	116	0.00592	[67,209]	123	0.000677	[91,168]	124	0.00374	[77,203]	121
21924	Tnnc1	10413726	79	0.0377	[24,241]	133	0.00119	[95,191]	152	0.00925	[83,306]	121
22751	Zfp90	10575021	118	0.00243	[77,183]	96	0.0121	[46,198]	149	0.00122	[106,216]	121
19079	Prkab1	10533026	127	0.0143	[64,274]	105	0.00123	[73,152]	132	0.00341	[84,214]	121
27279	Tnfrsf12a	10448307	109	0.00664	[61,200]	126	0.00301	[83,199]	128	0.00127	[90,185]	121
27060	Tcirg1	10464529	132	0.0133	[70,278]	91	0.0183	[42,198]	139	0.00159	[96,208]	121
233895	Prr14	10557631	104	0.0016	[72,153]	117	0.0046	[72,196]	142	0.0128	[75,298]	121
72831	Dhx30	10597103	129	0.00202	[87,195]	110	0.00723	[62,199]	126	0.0051	[76,219]	121
71923	2310047M10Rik	10377416	141	0.00393	[89,237]	81	0.00254	[51,126]	142	0.00821	[79,277]	121
67609	4930453N24Rik	10440284	123	0.00547	[73,216]	128	0.00347	[82,208]	113	0.00724	[64,207]	121
78757	4921505C17Rik	10422781	119	0.0206	[53,296]	124	0.00528	[75,214]	119	0.00952	[63,235]	121
19736	Rgs4	10359908	114	0.00605	[66,203]	134	0.00648	[80,239]	116	0.0234	[48,295]	121
71986	Ddx28	10581450	99	0.0101	[50,197]	149	0.00963	[80,305]	115	0.00635	[64,213]	121
234736	Rfwd3	10568461	124	0.00905	[68,240]	111	0.0105	[61,212]	128	0.0065	[74,232]	121
18414	Osmr	10427471	93	0.0112	[45,192]	169	0.014	[91,366]	100	0.0231	[41,246]	121
18223	Numbl	10551336	105	0.00434	[65,173]	112	0.000548	[85,150]	147	0.00539	[89,259]	122
73172	3110037I16Rik	10515983	87	0.01	[43,174]	136	0.000933	[100,190]	142	0.000798	[105,196]	122
268465	Eme1	10390050	131	0.00367	[83,217]	104	0.00585	[59,187]	130	0.00101	[94,183]	122
237860	Ssh2	10378833	87	0.013	[40,186]	156	0.00102	[113,222]	122	0.00235	[80,190]	122
192654	Lypla3	10574976	112	0.00567	[66,197]	123	0.006	[73,217]	129	0.00125	[91,186]	122
212377	F730047E07Rik	10503617	133	0.00757	[77,247]	104	0.00392	[65,168]	128	0.0014	[92,183]	122
223672	Apol9a	10430174	108	0.00266	[71,167]	112	0.0103	[61,214]	145	0.00161	[101,215]	122
320790	Chd7	10503204	112	0.0116	[55,236]	114	0.0069	[63,210]	140	0.00187	[96,212]	122
70120	Yars2	10433904	93	0.00929	[49,176]	140	0.00519	[86,240]	133	0.00228	[89,204]	122
229363	Gmps	10492381	132	0.0181	[65,307]	93	0.0025	[62,141]	140	0.0145	[73,299]	122
70387	Ttc9c	10465812	121	0.00259	[79,190]	133	0.0148	[71,276]	111	0.00641	[63,200]	122
217588	Mbip	10400460	118	0.00948	[62,232]	131	0.00277	[86,206]	116	0.0079	[64,218]	122
15116	Has1	10448117	132	0.0218	[56,349]	127	0.00339	[80,207]	107	0.0109	[52,221]	122
21848	Trim24	10537318	136	0.0204	[65,326]	113	0.0035	[72,181]	115	0.0788	[29,501]	122
68098	Rchy1	10531290	124	0.0101	[69,239]	109	0.00393	[69,175]	132	0.0342	[54,381]	122
239839	Ccdc14	10435329	111	0.00772	[61,207]	141	0.00927	[78,274]	114	0.00439	[68,195]	122
229542	Gatad2b	10493758	101	0.0182	[46,232]	140	0.00462	[88,234]	124	0.0241	[55,313]	122
70527	Stambp	10545720	133	0.0198	[62,324]	128	0.00465	[78,216]	106	0.0854	[17,499]	122
21771	Cirh1a	10575102	130	0.0111	[71,260]	109	0.006	[66,184]	127	0.0129	[66,264]	122
211007	Trim41	10385486	107	0.0116	[52,225]	126	0.0265	[57,317]	132	0.0101	[70,263]	122
240476	Zfp407	10460061	129	0.0101	[68,261]	102	0.00364	[63,168]	136	0.000151	[112,167]	122
67120	Ttc14	10491438	111	0.019	[49,265]	145	0.000189	[118,180]	113	0.0105	[58,226]	123
102442	Dennd4a	10586240	112	0.0314	[44,316]	128	0.000289	[101,164]	126	0.00245	[84,195]	122
228980	Taf4a	10490352	123	0.0129	[62,260]	120	0.00033	[94,153]	125	0.00354	[80,204]	123
223672	Apol9a	10425049	101	0.00231	[66,154]	144	0.0169	[76,311]	122	0.000366	[95,159]	122
69009	Thap7	10438171	103	0.0135	[50,219]	131	0.000442	[100,172]	133	0.00465	[82,226]	122
17169	Mark3	10398695	108	0.00428	[66,181]	134	0.000748	[100,182]	125	0.00934	[68,242]	122
21945	Dedd	10351574	100	0.00184	[67,150]	137	0.000818	[102,187]	131	0.0029	[85,207]	122
67471	Gpatch1	10562439	121	0.0092	[67,234]	128	0.0087	[72,240]	118	0.00115	[84,167]	122
72775	Fance	10443346	114	0.00155	[80,167]	113	0.00368	[74,179]	140	0.00274	[94,216]	122
74919	4930471M23Rik	10520513	126	0.00622	[75,223]	122	0.00177	[84,182]	119	0.0123	[61,246]	122
26390	Mapkbp1	10475080	126	0.00256	[82,198]	116	0.00198	[78,177]	125	0.013	[63,268]	123
67872	Nsmce4a	10568480	100	0.0252	[41,253]	115	0.0107	[64,220]	153	0.00204	[105,230]	123
140917	Dclre1b	10500837	115	0.0021	[76,177]	100	0.00781	[53,187]	152	0.0123	[78,331]	122
72726	Tbcc	10445629	105	0.0119	[53,217]	99	0.00219	[65,152]	164	0.00418	[102,280]	123
68730	Dus1l	10393955	114	0.00226	[76,173]	121	0.0266	[57,291]	132	0.00944	[73,256]	122
238247	Arid4a	10396205	120	0.00836	[65,232]	129	0.00243	[86,200]	119	0.00934	[63,232]	123
170826	Ppargc1b	10459193	131	0.00609	[76,236]	113	0.0102	[57,229]	124	0.00243	[82,193]	123
110796	Tshz1	10460057	95	0.00308	[59,154]	151	0.00381	[98,246]	121	0.00247	[80,187]	122
56196	Ttrap	10404187	129	0.00559	[77,227]	105	0.0103	[55,202]	134	0.0029	[87,214]	122
100046586	LOC100046586	10500736	116	0.00644	[68,209]	145	0.00343	[95,234]	105	0.0072	[58,195]	122
74238	Mterfd3	10371396	153	0.00552	[91,278]	101	0.00914	[51,199]	113	0.02	[47,282]	122
108645	Mat2b	10385239	124	0.0137	[63,266]	129	0.00639	[78,224]	114	0.0228	[49,276]	122
384382	A430108E01Rik	10570639	106	0.00958	[58,204]	153	0.00757	[92,277]	107	0.0101	[55,211]	122
79464	Lias	10522134	122	0.0089	[65,242]	130	0.0254	[62,314]	115	0.0495	[35,405]	122
212679	Mars2	10346323	114	0.0103	[58,234]	137	0.00925	[73,274]	116	0.0152	[52,266]	122
116873	Stim2	10521950	84	0.0175	[36,194]	155	0.0282	[71,420]	128	0.0127	[65,271]	123
211948	E430028B21Rik	10418247	117	0.00338	[74,189]	141	0.000312	[111,180]	111	0.00302	[71,177]	123
59016	Thap11	10574897	126	0.0158	[63,275]	97	0.000455	[75,127]	146	0.00633	[86,264]	123
76563	Qrsl1	10368935	126	0.00711	[72,233]	110	0.000834	[80,152]	132	0.00141	[93,193]	123
69482	Nup35	10567131	101	0.0174	[45,231]	113	0.000857	[83,156]	154	0.00129	[110,223]	123
14011	Etv6	10542275	105	0.00948	[56,202]	121	0.00126	[86,173]	143	0.00644	[86,255]	123
66549	Aggf1	10411199	149	0.0112	[78,316]	97	0.00156	[66,142]	124	0.00651	[71,225]	123
69185	Dtwd1	10475648	87	0.00514	[50,150]	130	0.00184	[90,192]	153	0.00163	[108,224]	123
106042	Prickle1	10431738	131	0.00224	[87,202]	96	0.024	[36,246]	143	0.00189	[97,219]	123
80888	Hspb8	10533050	87	0.00725	[48,160]	109	0.0135	[56,220]	173	0.00205	[119,263]	123
407243	Tmem189	10489912	99	0.009	[53,190]	147	0.004	[94,243]	122	0.00224	[80,189]	123
268783	Mtmr12	10423155	94	0.0117	[48,189]	123	0.00285	[80,194]	151	0.00241	[103,233]	123
224481	Tfb1m	10447521	94	0.0173	[41,212]	141	0.00407	[90,234]	134	0.00262	[87,212]	123
65102	Nif3l1	10346533	108	0.00306	[71,170]	126	0.0102	[72,237]	134	0.0283	[61,348]	123
70599	Ssfa2	10473160	112	0.00308	[71,181]	124	0.00637	[74,218]	133	0.00741	[78,243]	123
101831	C230052I12Rik	10562461	120	0.00695	[68,221]	143	0.00331	[92,233]	106	0.0144	[49,234]	123
74375	Gcc1	10543524	102	0.00522	[59,179]	134	0.00333	[84,220]	133	0.00338	[84,220]	123
69020	Zfp707	10424750	161	0.00993	[89,329]	117	0.00344	[72,194]	91	0.0624	[16,360]	123
232566	Amn1	10549536	88	0.00355	[54,143]	125	0.0104	[70,237]	156	0.0137	[83,335]	123
58239	Dexi	10437664	101	0.0057	[58,180]	109	0.00595	[64,192]	157	0.00638	[96,282]	123
11555	Adrb2	10459288	129	0.0181	[58,315]	74	0.0216	[26,181]	166	0.00635	[100,304]	123
68991	Ssu72	10511139	105	0.0068	[60,189]	108	0.00738	[63,190]	157	0.0198	[80,367]	123
18099	Nlk	10388884	108	0.00757	[60,201]	137	0.00685	[82,244]	125	0.0307	[52,341]	123
233410	Zfp592	10554475	114	0.0102	[61,224]	103	0.00721	[58,188]	152	0.0155	[79,338]	123
17355	Aff1	10523670	119	0.00997	[64,235]	118	0.0203	[55,272]	132	0.00725	[74,249]	123
100043133	9130023H24Rik	10568374	142	0.00889	[78,282]	101	0.00987	[52,199]	126	0.0111	[65,262]	123
244650	Phlppl	10575328	145	0.00933	[80,291]	98	0.0105	[49,196]	125	0.00971	[66,251]	123
101118	Tmem168	10543204	117	0.0138	[58,253]	134	0.00944	[75,256]	118	0.0183	[54,272]	123
74648	S100pbp	10516551	133	0.0123	[70,275]	129	0.0101	[72,247]	108	0.0327	[39,308]	123
70769	Nolc1	10463535	100	0.0108	[51,202]	138	0.0196	[71,307]	131	0.0117	[69,269]	123
66258	Mrps17	10526049	129	0.0118	[67,269]	122	0.025	[56,299]	118	0.0156	[57,259]	123
21416	Tcf7l2	10464084	106	0.0129	[52,222]	114	0.0121	[60,230]	148	0.0418	[60,486]	123
13859	Eps15l1	10579663	95	0.0126	[46,200]	115	0.0125	[60,234]	158	0.0258	[72,435]	123
22402	Wisp1	10424543	111	0.0063	[64,197]	125	0.00168	[87,183]	136	0.000147	[112,167]	124
217695	Zfyve1	10401365	130	0.0019	[89,195]	118	0.000789	[87,162]	122	0.0101	[63,249]	123
73674	Wdr75	10346074	104	0.00889	[55,200]	126	0.00161	[89,182]	141	0.00399	[89,236]	124
52708	Zfp410	10397201	114	0.0137	[58,239]	106	0.00385	[66,173]	151	0.00164	[105,224]	123
17165	Mapkapk5	10533327	147	0.0244	[67,390]	115	0.00207	[78,172]	110	0.00796	[60,204]	124
17000	Ltbr	10548000	121	0.0118	[61,252]	127	0.0085	[74,233]	122	0.00385	[76,201]	123
68310	Zmym1	10516466	130	0.00447	[78,225]	117	0.00396	[71,198]	124	0.00829	[68,236]	124
11550	Adra1d	10487886	144	0.0042	[89,245]	99	0.00804	[52,189]	128	0.0243	[56,325]	124
76813	Armc6	10579209	124	0.00441	[76,211]	102	0.0102	[53,199]	144	0.00439	[89,246]	123
30960	Vapa	10452470	133	0.00852	[74,257]	109	0.00512	[67,182]	128	0.0351	[50,377]	123
109151	Chd9	10573823	112	0.00751	[62,209]	147	0.00562	[89,258]	112	0.0135	[54,239]	124
244058	Rgma	10554150	164	0.00956	[91,335]	97	0.0179	[41,224]	109	0.0236	[44,277]	124
107373	4632417K18Rik	10461723	112	0.0156	[54,250]	108	0.0236	[49,252]	150	0.022	[74,364]	123
72400	2610028A01Rik	10415875	104	0.00231	[68,160]	152	0.00662	[93,269]	117	0.000771	[86,161]	124
72050	Kdelc1	10354286	129	0.0233	[59,326]	113	0.000961	[83,158]	129	0.0159	[63,288]	124
192656	Ripk2	10511703	114	0.0093	[62,222]	108	0.00117	[77,153]	150	0.02	[71,367]	124
12189	Brca1	10391461	104	0.00634	[59,187]	128	0.0013	[91,182]	142	0.00395	[89,237]	124
226517	Smg7	10358757	129	0.0151	[61,296]	97	0.018	[41,222]	147	0.00136	[104,214]	124
67231	Tbc1d20	10477090	125	0.00376	[79,205]	106	0.00147	[74,154]	141	0.00484	[86,241]	124
233406	Prc1	10554445	131	0.0128	[65,283]	128	0.00155	[90,186]	115	0.0407	[40,362]	124
18018	Nfatc1	10459944	104	0.00429	[63,175]	120	0.00325	[76,194]	148	0.00231	[99,229]	124
66421	2410004B18Rik	10496742	99	0.0125	[49,203]	135	0.0028	[89,214]	139	0.00403	[87,232]	124
107995	Cdc20	10515744	118	0.0141	[60,252]	103	0.00654	[61,178]	152	0.00403	[97,252]	124
638059	LOC638059	10484888	114	0.0182	[52,270]	126	0.00433	[77,212]	133	0.0286	[55,370]	124
234736	Rfwd3	10581800	122	0.0087	[68,234]	123	0.00699	[74,218]	126	0.00523	[75,221]	124
76804	Jmjd2c	10505587	113	0.00525	[66,198]	138	0.0229	[63,347]	122	0.016	[58,275]	124
67877	Nat5	10476775	115	0.0387	[41,369]	120	0.0179	[61,258]	136	0.00538	[82,239]	124
18005	Nek2	10352767	116	0.00955	[61,229]	119	0.0101	[66,227]	137	0.00577	[80,248]	124
66799	Ube2w	10353288	73	0.051	[17,240]	134	0.00584	[80,237]	165	0.0105	[92,334]	124
19159	Cyth3	10527233	112	0.00714	[64,204]	125	0.0059	[76,217]	134	0.0104	[73,266]	124
100038401	ENSMUSG00000072684	10413220	135	0.00696	[77,249]	113	0.00657	[68,197]	125	0.0064	[73,225]	124
212168	Zswim4	10580139	129	0.00701	[74,241]	93	0.0134	[42,198]	151	0.0149	[74,348]	124
20454	St3gal5	10539080	102	0.0405	[34,324]	122	0.0111	[64,246]	148	0.0094	[83,291]	124
108121	U2af1	10449731	113	0.0104	[59,227]	140	0.0181	[73,306]	119	0.00951	[64,232]	124
73804	Kif2c	10515431	107	0.0195	[46,260]	135	0.0175	[68,300]	131	0.0145	[64,289]	124
66998	Psmd5	10481920	101	0.00754	[56,186]	120	0.00137	[86,170]	153	0.000376	[120,199]	125
230673	Ipo13	10515536	117	0.00321	[76,187]	122	0.00409	[79,196]	135	0.000613	[102,181]	125
12795	Plk3	10515399	124	0.0109	[66,251]	101	0.000844	[73,139]	150	0.00152	[106,219]	125
11830	Aqp5	10426767	114	0.00831	[64,213]	118	0.00104	[85,166]	143	0.00184	[99,213]	125
227210	Ccnyl1	10346960	127	0.0122	[65,270]	129	0.00134	[90,188]	118	0.126	[17,798]	125
67220	Plekho1	10500295	116	0.006	[68,207]	108	0.00152	[77,155]	149	0.0136	[78,320]	125
211577	Mrgprf	10559385	157	0.00153	[110,234]	75	0.0413	[19,214]	142	0.0162	[68,328]	125
12234	Btrc	10463486	144	0.00814	[83,273]	96	0.00166	[67,140]	134	0.00796	[76,251]	125
432731	Zfp187	10408032	127	0.00807	[70,244]	136	0.00202	[93,205]	112	0.0252	[45,286]	125
269582	Clspn	10508151	110	0.00251	[72,172]	112	0.00287	[73,176]	151	0.00465	[93,261]	125
56716	Gbl	10448582	96	0.0125	[47,198]	126	0.00268	[83,197]	153	0.00939	[84,307]	125
74360	Cep57	10590892	146	0.00529	[89,256]	127	0.00282	[84,198]	101	0.0526	[26,340]	125
67773	Myst1	10557831	126	0.0156	[66,269]	127	0.00457	[80,209]	121	0.00289	[80,189]	125
66756	4933411K20Rik	10571647	120	0.00301	[77,191]	144	0.00429	[91,241]	111	0.00361	[70,178]	125
11907	Ate1	10568464	101	0.0076	[55,189]	144	0.0121	[78,292]	130	0.00409	[80,219]	125
232227	Iqsec1	10546272	122	0.00702	[70,224]	121	0.0107	[67,231]	133	0.00521	[81,229]	125
64050	Yeats4	10372629	115	0.0121	[57,240]	100	0.00522	[61,168]	159	0.0109	[88,324]	125
67171	Tmem77	10495163	144	0.00938	[81,282]	110	0.00533	[67,187]	119	0.0421	[40,388]	125
99890	Prmt6	10501485	131	0.00622	[76,238]	126	0.00546	[73,223]	119	0.0208	[53,284]	125
19365	Rad52	10541191	157	0.00768	[90,300]	119	0.000491	[91,158]	99	0.0294	[36,273]	125
223666	D15Wsu169e	10430113	118	0.00452	[72,198]	146	0.000616	[110,198]	112	0.00347	[70,182]	125
50785	Hs6st1	10345442	124	0.00148	[86,182]	129	0.00364	[85,205]	123	0.000625	[93,167]	125
218832	Polr3a	10418131	119	0.0115	[63,240]	120	0.00111	[86,170]	137	0.000795	[101,189]	125
210035	Tmem194	10366983	110	0.0106	[57,223]	109	0.0131	[53,229]	158	0.000904	[115,222]	126
209011	Sirt7	10393866	146	0.00695	[86,268]	118	0.00118	[84,169]	112	0.00894	[60,216]	126
117160	Ttyh2	10382376	112	0.0122	[56,233]	116	0.00432	[73,191]	149	0.00127	[106,215]	125
56515	Rnf138	10454202	151	0.0164	[74,359]	105	0.0014	[73,153]	119	0.0114	[61,245]	125
320790	Chd7	10503166	118	0.00584	[67,213]	141	0.0129	[72,305]	117	0.00142	[81,171]	125
228536	Bahd1	10474851	129	0.00505	[77,226]	110	0.00684	[62,198]	137	0.00191	[93,208]	125
320615	Dopey1	10587558	125	0.00435	[78,211]	127	0.00669	[73,230]	125	0.00201	[84,190]	126
69085	Zcchc9	10410975	98	0.00253	[64,151]	114	0.0277	[52,278]	165	0.0124	[92,339]	125
78619	Zfp449	10599686	125	0.0119	[62,269]	142	0.00277	[93,227]	109	0.0343	[36,329]	125
77604	C430048L16Rik	10503363	136	0.0148	[67,305]	114	0.00297	[74,181]	126	0.00865	[68,245]	125
74600	Mrpl47	10497703	120	0.01	[62,242]	148	0.00354	[94,245]	108	0.0189	[50,243]	125
320790	Chd7	10503216	148	0.00875	[82,292]	143	0.00388	[89,241]	86	0.0148	[38,188]	126
74528	8430406I07Rik	10476660	98	0.0124	[49,200]	147	0.00611	[88,261]	133	0.00434	[82,226]	126
545622	Ptpn3	10513162	107	0.0133	[52,229]	119	0.0103	[62,237]	150	0.00475	[92,262]	125
67531	5730408K05Rik	10465831	136	0.0239	[57,371]	92	0.021	[37,221]	148	0.00956	[79,301]	125
52397	Zfp644	10532040	111	0.0207	[49,270]	135	0.00971	[74,264]	130	0.0107	[70,261]	125
235469	Suhw4	10586880	123	0.0149	[60,273]	130	0.0113	[69,265]	123	0.0151	[61,266]	125
68010	Bambi	10453604	150	0.0171	[72,363]	91	0.0145	[39,201]	136	0.0116	[69,290]	126
72556	Zfp566	10561831	129	0.0122	[65,277]	121	0.0413	[39,407]	126	0.0196	[56,308]	126
68744	Zfp740	10427148	84	0.00466	[50,142]	136	0.00418	[87,223]	158	0.000144	[131,193]	126
102060	Gadd45gip1	10573430	96	0.00653	[53,173]	107	0.000149	[87,130]	176	0.0171	[93,409]	126
21983	Tpbg	10587554	108	0.0159	[49,246]	144	0.000176	[117,178]	126	0.0332	[49,373]	126
18583	Pde7a	10497399	94	0.0108	[47,188]	139	0.000308	[110,178]	145	0.0109	[78,295]	126
676910	LOC676910	10503281	115	0.0206	[49,290]	143	0.000606	[109,192]	119	0.0109	[62,238]	126
74198	Dtx2	10526427	137	0.00722	[79,253]	105	0.000888	[76,145]	137	0.00723	[80,252]	126
69581	Rhou	10576386	109	0.00365	[68,180]	119	0.00118	[85,171]	149	0.00356	[98,241]	126
72635	Lins2	10554017	139	0.016	[67,324]	129	0.00129	[91,188]	110	0.013	[52,235]	126
74569	Ttc17	10485314	101	0.00415	[62,169]	152	0.00567	[94,265]	125	0.0013	[88,180]	126
72113	Adck1	10397561	136	0.00633	[80,247]	122	0.00215	[83,184]	120	0.0186	[54,282]	126
260315	Nav3	10372342	110	0.00563	[66,191]	142	0.00225	[96,217]	126	0.0169	[62,281]	126
107449	Unc5b	10369388	122	0.00837	[66,238]	134	0.00233	[91,205]	121	0.00755	[68,226]	126
101113	Snx21	10478580	128	0.00329	[81,209]	108	0.00407	[66,179]	141	0.0033	[91,230]	126
20873	Plk4	10491805	110	0.00775	[60,208]	117	0.00879	[65,218]	150	0.00469	[93,259]	126
76425	2310003C23Rik	10479458	101	0.0256	[42,255]	130	0.00647	[78,229]	147	0.01	[82,291]	126
102058	Exoc8	10582708	137	0.0101	[76,272]	112	0.0112	[57,227]	128	0.00701	[73,237]	126
118451	Mrps2	10470547	131	0.0177	[63,305]	108	0.0097	[57,210]	139	0.00715	[80,259]	126
382423	ENSMUSG00000074747	10372417	122	0.00719	[68,227]	130	0.022	[63,303]	127	0.014	[62,280]	126
94180	Acsbg1	10593723	103	0.00925	[55,201]	123	0.0079	[70,228]	152	0.0078	[85,295]	126
15427	Hoxc9	10427286	152	0.00872	[86,297]	129	0.0281	[60,323]	97	0.0109	[48,195]	126
319939	Tns3	10384233	106	0.0105	[55,213]	140	0.009	[81,261]	132	0.0191	[62,313]	126
433748	OTTMUSG00000009407	10515293	127	0.0108	[67,260]	113	0.0506	[43,349]	138	0.0119	[73,284]	126
72320	2510003E04Rik	10369620	143	0.0174	[69,343]	124	0.0108	[67,243]	110	0.0855	[18,552]	126
227697	Dolk	10481453	154	0.0127	[85,317]	125	0.0187	[61,280]	98	0.0714	[17,394]	126
97165	Hmgb2	10571870	143	0.0138	[71,321]	112	0.0215	[54,253]	123	0.0326	[48,349]	126
244871	Zc3h12c	10593492	139	0.0319	[54,440]	118	0.016	[56,263]	121	0.0185	[53,293]	126
66089	Rmnd5b	10385699	109	0.00633	[64,192]	103	0.000104	[86,122]	169	0.0164	[90,377]	127
73754	Thap1	10571106	121	0.00572	[71,214]	125	0.0041	[78,209]	134	0.000383	[104,175]	127
209361	Taf3	10479988	123	0.00661	[71,222]	132	0.000521	[102,173]	125	0.00236	[84,192]	127
237782	Smcr8	10376721	102	0.00685	[58,185]	117	0.000876	[85,163]	159	0.00118	[114,230]	126
70373	1700020O03Rik	10397428	115	0.00378	[72,188]	113	0.000925	[82,157]	152	0.00205	[103,234]	127
71968	Wdr73	10565057	136	0.00253	[91,211]	123	0.00118	[88,177]	119	0.0048	[70,207]	126
70397	Tmem70	10344960	100	0.00764	[55,183]	112	0.00905	[64,205]	169	0.00121	[123,242]	127
68617	1110012J17Rik	10452538	129	0.0074	[73,240]	112	0.00122	[80,159]	138	0.00212	[94,210]	126
15422	Hoxc13	10427268	131	0.00376	[82,217]	117	0.00145	[81,171]	132	0.0207	[60,325]	127
545622	Ptpn3	10513152	125	0.00864	[68,244]	139	0.00155	[97,206]	116	0.00167	[79,172]	127
70178	2210412D01Rik	10565288	125	0.00592	[73,224]	126	0.00186	[87,187]	129	0.00907	[71,249]	127
50721	Sirt6	10371256	115	0.0025	[76,179]	136	0.00668	[82,242]	127	0.011	[66,260]	126
170938	Zfp617	10572730	149	0.00283	[98,238]	141	0.0445	[45,538]	89	0.00984	[43,177]	126
53621	Cnot4	10543904	118	0.00479	[72,202]	124	0.00292	[81,195]	137	0.00382	[88,223]	126
56632	Sphk2	10563362	126	0.00341	[81,203]	114	0.00311	[73,181]	139	0.00347	[87,229]	126
192195	Ash1l	10493347	115	0.0162	[53,263]	112	0.0037	[68,184]	153	0.016	[74,360]	127
26447	Poli	10459655	100	0.00693	[55,186]	133	0.00416	[82,226]	146	0.0128	[74,319]	126
71702	Cdc5l	10366579	112	0.00495	[67,194]	112	0.00576	[67,191]	156	0.00417	[100,258]	126
71702	Cdc5l	10372728	112	0.00495	[67,194]	112	0.00576	[67,191]	156	0.00417	[100,258]	126
71702	Cdc5l	10372733	112	0.00495	[67,194]	112	0.00576	[67,191]	156	0.00417	[100,258]	126
71702	Cdc5l	10372735	112	0.00495	[67,194]	112	0.00576	[67,191]	156	0.00417	[100,258]	126
71702	Cdc5l	10372737	112	0.00495	[67,194]	112	0.00576	[67,191]	156	0.00417	[100,258]	126
71702	Cdc5l	10372739	112	0.00495	[67,194]	112	0.00576	[67,191]	156	0.00417	[100,258]	126
71702	Cdc5l	10372741	112	0.00495	[67,194]	112	0.00576	[67,191]	156	0.00417	[100,258]	126
71702	Cdc5l	10372743	112	0.00495	[67,194]	112	0.00576	[67,191]	156	0.00417	[100,258]	126
269800	Zfp384	10541762	125	0.0142	[63,268]	138	0.0158	[73,292]	117	0.00466	[72,196]	126
217342	Ube2o	10393320	111	0.00866	[60,214]	131	0.00757	[76,240]	136	0.00561	[81,241]	126
17134	Mafg	10393881	133	0.0066	[77,243]	102	0.00681	[56,187]	145	0.00569	[87,258]	127
229707	6330569M22Rik	10501121	113	0.00889	[61,219]	108	0.0159	[53,230]	159	0.00892	[89,313]	127
20525	Slc2a1	10507594	162	0.0113	[89,333]	111	0.016	[57,230]	107	0.00915	[57,206]	127
240064	6030490I01Rik	10449926	134	0.00946	[71,269]	133	0.0118	[66,285]	114	0.0166	[50,268]	127
218978	D14Ertd436e	10419343	129	0.014	[62,290]	132	0.0127	[67,282]	118	0.0161	[53,273]	126
381549	Zfp69	10515986	110	0.0127	[53,235]	151	0.0435	[51,592]	118	0.0138	[56,262]	126
101240	Wdr91	10543879	109	0.0013	[76,158]	133	0.000122	[111,160]	139	0.00597	[82,251]	127
260302	Gga3	10392953	126	0.00275	[82,199]	115	0.000147	[94,141]	140	0.00516	[85,245]	127
17126	Smad2	10456764	142	0.0125	[78,292]	110	0.000161	[91,135]	129	0.00797	[74,239]	127
20166	Rtkn	10539342	128	0.00775	[71,246]	166	0.000244	[133,210]	87	0.0325	[27,244]	127
52504	Cenpo	10399254	135	0.00294	[87,217]	122	0.000283	[97,155]	124	0.0122	[64,256]	127
225028	Map4k3	10453178	109	0.00733	[59,205]	150	0.000441	[117,196]	123	0.0159	[60,270]	127
21679	Tead4	10548146	87	0.00733	[47,162]	152	0.000484	[117,202]	141	0.00216	[95,218]	127
67665	Dctn4	10455974	91	0.0115	[45,186]	120	0.00103	[87,168]	170	0.00696	[100,319]	127
71988	Esco2	10420877	117	0.0104	[61,235]	126	0.0013	[90,182]	138	0.0016	[96,204]	127
381990	Zbtb2	10361635	149	0.0213	[70,382]	122	0.00143	[85,179]	110	0.0104	[57,220]	127
269003	Sap130	10454447	117	0.00734	[66,214]	126	0.00768	[74,227]	139	0.00201	[95,210]	127
108707	1810008A18Rik	10370320	110	0.00347	[69,178]	142	0.00649	[86,250]	130	0.00227	[87,202]	127
114585	D17H6S53E	10444717	122	0.0024	[80,190]	127	0.0141	[61,282]	133	0.00705	[75,247]	127
239985	Arid1b	10441400	124	0.00802	[70,235]	132	0.00606	[80,228]	126	0.00241	[84,194]	127
55992	Trim3	10566488	121	0.0113	[65,239]	106	0.0127	[55,213]	155	0.0025	[105,239]	127
68140	Tigd2	10538684	119	0.00788	[68,221]	118	0.00617	[71,205]	144	0.00268	[96,225]	127
230761	Zfp362	10516520	125	0.00432	[76,212]	123	0.00273	[83,189]	133	0.00886	[74,257]	127
22346	Vhl	10540790	120	0.011	[61,249]	134	0.00408	[83,228]	127	0.00914	[68,248]	127
66830	Btbd14b	10542892	123	0.0164	[59,281]	120	0.0175	[60,258]	138	0.00644	[82,248]	127
11792	Apex1	10414522	131	0.00696	[76,240]	116	0.0204	[56,260]	133	0.0186	[62,316]	127
207212	Arhgef17	10565935	138	0.00933	[75,274]	123	0.00841	[69,230]	122	0.0119	[63,248]	127
108121	U2af1	10447515	115	0.013	[57,244]	128	0.0103	[73,244]	139	0.0113	[75,283]	127
17191	Mbd2	10456566	116	0.0108	[61,234]	123	0.0266	[58,294]	143	0.0121	[78,292]	127
16155	Il10rb	10436841	117	0.0116	[60,243]	126	0.0139	[64,264]	139	0.0318	[57,406]	127
50907	Preb	10529041	119	0.00212	[80,180]	108	0.00143	[76,154]	157	0.000116	[131,190]	128
213452	Ripk5	10349793	110	0.00716	[61,203]	111	0.000188	[90,138]	163	0.00393	[104,276]	128
74097	Pop7	10534839	104	0.0045	[62,177]	148	0.000197	[120,185]	132	0.0011	[94,188]	128
320799	Zhx3	10489253	121	0.00168	[83,178]	133	0.00042	[102,175]	131	0.00984	[72,255]	128
435684	Shf	10487000	133	0.00229	[89,205]	108	0.000484	[82,143]	142	0.00209	[96,217]	128
56805	Zbtb33	10599321	112	0.00597	[64,200]	124	0.000706	[92,168]	148	0.00705	[86,274]	128
217031	Tada2l	10389245	109	0.0105	[58,213]	133	0.000752	[100,181]	141	0.00652	[83,253]	128
103583	Fbxw11	10375103	152	0.00924	[85,299]	96	0.04	[33,276]	135	0.00088	[99,189]	128
231452	Sdad1	10531383	105	0.0097	[54,208]	138	0.00498	[85,237]	140	0.00101	[101,198]	128
320790	Chd7	10503220	94	0.00796	[50,179]	144	0.00546	[86,255]	146	0.00111	[104,209]	128
403187	Opa3	10550632	166	0.00818	[96,321]	107	0.00165	[73,158]	111	0.0302	[42,303]	128
545622	Ptpn3	10513145	130	0.0019	[89,197]	118	0.0145	[56,257]	135	0.00553	[81,236]	128
17135	Mafk	10526961	98	0.008	[52,187]	134	0.00193	[91,205]	151	0.0039	[95,253]	128
22782	Slc30a1	10352777	146	0.0127	[77,313]	121	0.0184	[56,280]	117	0.00225	[77,180]	128
211660	Cspp1	10344799	94	0.00246	[61,147]	142	0.0201	[73,322]	147	0.0119	[80,299]	128
13610	S1pr3	10405179	106	0.00301	[67,170]	138	0.0106	[74,279]	140	0.0104	[72,293]	128
381626	Prr8	10520379	103	0.00338	[65,166]	138	0.00661	[83,245]	143	0.00495	[88,244]	128
67846	Tmem39a	10435714	135	0.0093	[73,269]	137	0.00369	[88,224]	111	0.0443	[35,366]	128
74343	Crtc2	10493711	113	0.00783	[63,212]	144	0.00384	[93,235]	126	0.00688	[74,224]	128
14236	Foxn2	10447431	125	0.0105	[64,257]	123	0.00961	[66,240]	135	0.00396	[84,227]	128
56335	Mettl3	10419691	126	0.00845	[70,240]	95	0.0228	[41,219]	163	0.0045	[103,279]	128
240261	Ccdc112	10458794	117	0.00469	[70,203]	104	0.00776	[56,195]	161	0.0105	[89,326]	128
83814	Nedd4l	10456254	135	0.00823	[74,263]	120	0.00471	[73,202]	129	0.00883	[71,247]	128
66409	Rsl1d1	10437737	97	0.0114	[49,197]	125	0.0185	[64,268]	162	0.005	[102,279]	128
211323	Nrg1	10578045	148	0.0115	[77,314]	95	0.00869	[49,182]	141	0.00542	[85,250]	128
228410	Cstf3	10474243	170	0.00568	[103,308]	94	0.00917	[48,180]	120	0.0302	[47,334]	128
20868	Stk10	10375083	117	0.00721	[67,216]	121	0.0131	[64,246]	144	0.00627	[86,258]	128
77031	Slc9a8	10478854	127	0.00649	[74,230]	133	0.0127	[71,272]	122	0.0121	[62,255]	128
66810	Rbm22	10455989	92	0.00656	[51,166]	130	0.0173	[66,286]	161	0.00858	[93,311]	128
51897	D2Ertd391e	10485048	122	0.00775	[68,229]	117	0.00947	[64,224]	143	0.0369	[56,455]	128
212391	Lcor	10463140	138	0.0112	[72,290]	124	0.0182	[59,283]	122	0.00833	[67,234]	128
53330	Vamp4	10351119	97	0.0182	[42,225]	141	0.0094	[82,264]	145	0.0187	[70,342]	128
70925	Cdkn2aip	10578619	138	0.0112	[72,288]	115	0.0136	[57,243]	131	0.0101	[69,263]	128
381990	Zbtb2	10480027	137	0.0115	[71,288]	127	0.0218	[57,311]	119	0.0125	[59,250]	128
66143	Eef1e1	10408762	134	0.0345	[53,414]	137	0.0233	[66,329]	112	0.0153	[53,245]	128
66970	Ssbp2	10406551	123	0.0167	[59,282]	130	0.02	[63,299]	131	0.0345	[50,401]	128
268515	Bahcc1	10383313	117	0.00708	[66,216]	169	0.000101	[142,204]	100	0.0106	[49,201]	129
100756	Usp30	10524436	129	0.00425	[80,216]	138	0.000463	[107,181]	118	0.00343	[73,193]	128
69125	Cnot8	10376314	137	0.00521	[82,243]	117	0.00053	[90,155]	131	0.0117	[70,265]	128
258550	Olfr869	10380871	123	0.000569	[93,165]	106	0.000807	[78,147]	157	0.00571	[95,278]	129
106068	Slc45a4	10429391	121	0.00302	[77,195]	116	0.000636	[87,156]	148	0.000608	[113,198]	128
385658	Gm1752	10439955	133	0.0124	[66,289]	149	0.000638	[113,200]	103	0.0349	[32,308]	128
80284	BC003266	10508269	117	0.00205	[78,178]	127	0.00175	[88,188]	141	0.000679	[105,194]	128
241075	Plekhm3	10355162	112	0.0041	[69,186]	115	0.000929	[82,161]	158	0.0168	[76,385]	128
320790	Chd7	10503208	109	0.00487	[64,188]	126	0.00945	[66,250]	150	0.00109	[108,214]	128
329559	Zfp335	10489591	123	0.00598	[72,222]	117	0.00196	[79,178]	144	0.00112	[104,206]	128
22341	Vegfc	10571788	101	0.017	[46,228]	129	0.00122	[92,186]	154	0.0112	[84,318]	128
268759	9930012K11Rik	10421250	144	0.0306	[55,455]	95	0.0187	[39,223]	146	0.00154	[101,218]	129
78829	Tsc22d4	10526675	153	0.0141	[82,328]	129	0.00173	[90,190]	103	0.0227	[44,245]	128
233276	Tubgcp5	10553568	123	0.00291	[80,196]	144	0.00179	[100,214]	119	0.00635	[68,214]	129
57370	B4galt3	10351563	124	0.0158	[59,284]	104	0.00218	[68,160]	157	0.00421	[97,270]	128
67966	Zcchc10	10375975	98	0.00221	[64,150]	149	0.00459	[92,255]	139	0.0281	[61,377]	128
214424	Parp16	10586347	137	0.0132	[68,304]	107	0.00224	[70,164]	141	0.00222	[94,219]	128
330171	Kctd10	10532819	101	0.00748	[55,189]	122	0.0144	[64,250]	162	0.00232	[109,253]	128
66897	Narg1l	10421817	124	0.00872	[69,238]	131	0.00334	[82,216]	130	0.00234	[86,203]	128
24116	Whsc2	10529330	121	0.00703	[69,225]	122	0.00235	[81,188]	142	0.00519	[87,245]	128
22385	Baz1b	10526319	127	0.0112	[67,261]	113	0.0242	[51,269]	146	0.0028	[96,231]	128
14082	Fadd	10569611	135	0.00398	[84,227]	128	0.00413	[80,213]	121	0.0158	[57,272]	128
17254	Slc3a2	10465772	136	0.0123	[71,287]	111	0.00868	[63,204]	137	0.00402	[84,234]	128
11841	Arf2	10381744	111	0.00504	[66,193]	140	0.00621	[84,249]	134	0.0307	[52,394]	128
229675	Rsbn1	10495001	131	0.00546	[78,233]	99	0.0155	[45,214]	155	0.00644	[91,289]	129
65112	Pmepa1	10490159	136	0.0055	[81,242]	123	0.0266	[57,298]	127	0.00873	[71,241]	129
226351	Tmem185b	10349316	165	0.00683	[97,307]	89	0.00564	[50,155]	132	0.0111	[67,274]	128
66132	1110008L16Rik	10395807	130	0.00639	[77,232]	138	0.033	[61,380]	118	0.00689	[67,215]	129
72084	Pigx	10439049	117	0.013	[59,245]	94	0.0225	[40,219]	175	0.0171	[89,419]	129
55991	Panx1	10590983	90	0.00297	[57,142]	147	0.00436	[94,244]	151	0.000269	[121,191]	129
630876	LOC630876	10436809	112	0.00667	[65,201]	123	0.00308	[78,200]	153	0.00066	[114,209]	129
56317	Anapc7	10525406	130	0.00794	[73,248]	111	0.00149	[78,161]	146	0.000748	[108,200]	129
232944	Mark4	10560510	113	0.00412	[69,191]	141	0.00084	[105,195]	134	0.00134	[94,194]	129
66830	Btbd14b	10580188	124	0.00789	[69,235]	118	0.00086	[87,162]	146	0.00154	[103,213]	129
20181	Rxra	10470446	110	0.00774	[60,206]	129	0.00761	[75,237]	147	0.00104	[106,209]	129
170829	Tram2	10353438	126	0.0113	[66,259]	129	0.00663	[74,233]	133	0.00119	[94,190]	129
73102	Slc22a23	10408616	93	0.015	[44,199]	166	0.00124	[120,239]	128	0.00222	[86,195]	129
209131	Snx30	10505224	131	0.00772	[74,249]	127	0.00205	[85,194]	129	0.00182	[88,195]	129
18753	Prkcd	10418410	131	0.00784	[74,245]	126	0.00196	[87,188]	130	0.0219	[60,316]	129
30056	Timm9	10400883	124	0.00206	[83,188]	137	0.022	[60,354]	127	0.00478	[77,215]	129
17764	Mtf1	10507961	115	0.0042	[70,195]	118	0.00231	[77,184]	154	0.00835	[87,298]	129
407821	Znrf3	10383982	113	0.00907	[61,219]	124	0.00273	[81,195]	149	0.00569	[91,264]	129
100041194	Ahnak2	10402787	117	0.00612	[67,210]	124	0.01	[66,245]	147	0.00277	[96,235]	129
213211	Rnf26	10545534	124	0.00303	[79,201]	137	0.00302	[90,215]	126	0.0145	[63,271]	129
239528	Eif2c2	10429329	134	0.0239	[57,364]	106	0.0182	[47,243]	146	0.00408	[90,249]	129
231712	Trafd1	10533304	125	0.00552	[76,218]	124	0.00416	[79,204]	137	0.0129	[71,290]	129
20492	Slbp	10412559	102	0.0105	[51,206]	142	0.00447	[91,234]	144	0.0437	[54,490]	129
12159	Bmp4	10419261	137	0.0109	[72,285]	84	0.00759	[44,154]	167	0.00452	[105,286]	129
69736	Nup37	10365578	141	0.00489	[87,244]	103	0.0278	[40,269]	143	0.0153	[72,316]	129
69740	Dph5	10495530	108	0.0101	[56,213]	155	0.0368	[66,478]	126	0.0164	[61,281]	129
27401	Skp2	10427606	109	0.0193	[46,268]	140	0.0184	[69,320]	138	0.0159	[67,313]	129
72729	Cdc42se2	10385926	107	0.0105	[55,214]	147	0.00699	[89,263]	135	0.00011	[113,163]	130
216543	Cep68	10384529	116	0.00565	[68,204]	141	0.000203	[114,176]	133	0.0153	[64,301]	130
116905	Dph1	10388392	137	0.00846	[76,266]	97	0.0078	[52,182]	155	0.000248	[124,197]	130
72129	Pex13	10384717	134	0.0043	[83,227]	122	0.00041	[95,159]	133	0.0097	[72,261]	130
320817	Atad2b	10394381	121	0.00253	[80,190]	137	0.00609	[83,241]	130	0.000508	[99,173]	130
68114	Mum1	10364728	111	0.00842	[61,209]	129	0.00686	[74,237]	149	0.000592	[112,201]	130
71810	Ranbp3	10446149	103	0.00536	[61,180]	118	0.000802	[88,162]	167	0.000815	[124,231]	130
66617	Mettl11a	10471062	114	0.00119	[82,163]	117	0.00662	[70,202]	157	0.00102	[116,220]	129
50780	Rgs3	10607113	126	0.0127	[64,270]	105	0.00849	[56,198]	159	0.00108	[115,226]	130
17279	Melk	10504470	131	0.00889	[74,249]	110	0.00529	[67,186]	148	0.00132	[105,214]	130
109075	Exosc4	10424804	125	0.00937	[70,240]	131	0.00205	[91,196]	132	0.00292	[86,208]	130
78787	Usp54	10417912	125	0.005	[75,217]	140	0.0032	[90,226]	123	0.00665	[71,223]	129
545216	EG545216	10446334	111	0.0129	[54,239]	121	0.00368	[76,198]	157	0.0134	[82,342]	130
56436	Adrm1	10479351	140	0.00794	[81,262]	121	0.0112	[67,231]	127	0.00377	[80,209]	129
56395	Tmem115	10588638	119	0.00463	[73,201]	98	0.00757	[53,183]	171	0.0111	[96,351]	130
71059	Hexim2	10381702	189	0.00595	[114,350]	99	0.00506	[56,174]	101	0.0311	[34,291]	130
208177	Phldb2	10439710	103	0.00767	[57,192]	129	0.0384	[55,365]	158	0.00627	[95,283]	130
28040	D6Wsu163e	10542006	124	0.0077	[70,234]	107	0.00888	[59,197]	157	0.00941	[89,309]	129
11834	Aqr	10485989	134	0.00775	[76,253]	114	0.0233	[51,274]	141	0.0116	[76,290]	130
14894	Gtl3	10580875	155	0.014	[80,344]	108	0.00987	[58,205]	126	0.0453	[41,439]	130
74838	Narg1	10491922	114	0.0111	[58,232]	131	0.00992	[73,252]	144	0.0195	[67,350]	129
56284	Mrpl19	10545576	107	0.0136	[52,231]	118	0.0341	[47,330]	163	0.0172	[81,388]	130
211660	Cspp1	10344817	132	0.00313	[85,213]	114	0.000387	[88,149]	144	0.00317	[95,228]	130
66164	Nip7	10575144	108	0.00642	[62,192]	121	0.000782	[89,167]	162	0.00186	[113,242]	130
67724	Pop1	10423629	102	0.0104	[54,201]	146	0.00746	[84,273]	143	0.0015	[100,212]	130
244421	Lonrf1	10578207	120	0.00807	[65,231]	127	0.0258	[49,358]	144	0.00183	[99,216]	130
235907	Zfp71-rs1	10410370	164	0.00231	[110,257]	118	0.00411	[71,200]	109	0.0355	[36,331]	130
70012	Ccdc21	10517173	140	0.00572	[84,248]	121	0.00698	[69,220]	131	0.0027	[85,207]	130
50754	Fbxw7	10492826	129	0.00348	[82,212]	141	0.00554	[83,253]	121	0.00279	[77,193]	130
353310	Zfp703	10571111	139	0.00309	[90,223]	109	0.01	[55,220]	143	0.0081	[79,278]	130
14042	Ext1	10428579	98	0.00314	[62,155]	142	0.00769	[85,255]	150	0.00387	[98,245]	130
14055	Ezh1	10391378	128	0.00526	[77,225]	118	0.00318	[76,187]	144	0.00616	[85,258]	130
545622	Ptpn3	10513164	131	0.00745	[73,247]	126	0.00322	[82,201]	134	0.00673	[77,247]	130
15425	Hoxc6	10427293	148	0.00333	[95,244]	123	0.00534	[73,214]	121	0.00454	[75,201]	130
109212	6720460F02Rik	10378053	111	0.0129	[56,234]	119	0.0167	[61,252]	159	0.00371	[102,265]	130
667203	EG667203	10371904	158	0.0146	[82,353]	131	0.00428	[85,213]	101	0.00771	[55,186]	130
225055	Fbxo11	10453461	121	0.0103	[63,245]	119	0.00557	[72,204]	150	0.00482	[93,259]	130
94061	Mrpl1	10523365	96	0.0134	[47,198]	161	0.016	[87,351]	133	0.00578	[80,233]	130
69597	Afg3l2	10459534	130	0.0111	[68,268]	104	0.00692	[59,186]	157	0.0122	[84,334]	130
21353	Tank	10472289	106	0.0106	[55,211]	146	0.00958	[81,286]	139	0.0308	[59,390]	130
71711	Mus81	10465072	99	0.0201	[44,231]	136	0.0264	[64,339]	156	0.0106	[84,323]	130
235132	Zbtb44	10584057	118	0.0108	[61,239]	166	0.0152	[90,363]	107	0.0344	[39,308]	130
319859	E030011O05Rik	10595836	194	0.0118	[106,422]	82	0.0629	[13,296]	115	0.0189	[50,277]	130
234582	Ccdc102a	10580795	115	0.0062	[67,204]	111	0.0014	[78,159]	166	5.51e-05	[143,194]	131
99045	Mrps26	10476189	95	0.0134	[45,204]	123	0.0309	[55,314]	174	9.45e-05	[146,208]	131
27223	Trp53bp1	10486722	113	0.0343	[42,338]	133	0.00011	[111,160]	147	0.00112	[106,210]	131
22325	Vav2	10481210	132	0.00779	[74,249]	111	0.0042	[68,186]	150	0.000247	[121,190]	131
270166	Clpx	10586368	112	0.00636	[64,204]	109	0.00405	[68,179]	170	0.000528	[132,225]	131
244329	Mcph1	10570556	105	0.00613	[61,185]	144	0.0043	[92,240]	142	0.000617	[107,192]	131
68323	Nudt22	10465580	129	0.00609	[78,225]	109	0.00076	[82,146]	154	0.00486	[97,261]	131
212547	BC027231	10435897	111	0.00212	[74,169]	142	0.0156	[71,322]	139	0.000761	[102,191]	131
15574	Hus1	10384322	180	0.00558	[109,326]	116	0.000794	[85,159]	97	0.00432	[57,164]	131
76022	5830417I10Rik	10493335	112	0.0091	[59,218]	121	0.000881	[88,168]	159	0.00674	[94,297]	131
227298	BC038286	10347508	138	0.00509	[84,240]	114	0.00114	[82,161]	140	0.0134	[73,298]	131
218885	Oxnad1	10413826	128	0.00553	[75,227]	117	0.00151	[82,170]	147	0.00115	[106,210]	131
75302	Asxl2	10394173	108	0.0108	[55,219]	136	0.00137	[96,197]	148	0.0056	[89,264]	131
70239	Gtf3c5	10481291	112	0.00325	[71,181]	130	0.0014	[92,187]	151	0.0139	[77,330]	131
224826	Ubr2	10451495	122	0.0161	[59,277]	108	0.0159	[51,236]	162	0.00143	[115,237]	131
546071	Mast3	10579373	124	0.00735	[70,231]	129	0.00276	[84,203]	141	0.00209	[96,214]	131
56338	Txnip	10494428	134	0.0119	[67,288]	140	0.00216	[94,217]	119	0.0616	[30,478]	131
69662	2310061I04Rik	10450614	116	0.00461	[70,197]	119	0.00218	[82,178]	157	0.0379	[66,501]	131
216363	Rab3ip	10372583	152	0.00286	[100,243]	104	0.00876	[58,192]	136	0.0366	[54,419]	131
72640	Mex3a	10493245	119	0.0228	[53,294]	131	0.00485	[78,229]	142	0.00297	[91,230]	131
207521	Dtx4	10466304	144	0.0142	[74,314]	87	0.0193	[36,198]	162	0.00343	[105,267]	131
71567	Mcm9	10369116	111	0.00356	[68,183]	110	0.0117	[54,232]	172	0.0138	[91,384]	131
17347	Mknk2	10370931	133	0.00368	[85,219]	126	0.0281	[59,311]	132	0.00835	[74,251]	131
20289	Scx	10424905	127	0.0086	[70,243]	145	0.0043	[94,238]	121	0.0161	[58,269]	131
231866	Zfp12	10527172	121	0.00485	[71,211]	105	0.0548	[23,384]	166	0.0161	[81,404]	131
13641	Efnb1	10600936	136	0.0108	[74,275]	100	0.00513	[59,169]	156	0.00555	[94,277]	131
19763	Ring1	10450089	138	0.00953	[76,272]	115	0.00514	[69,198]	140	0.0124	[74,292]	131
217337	Srp68	10393222	147	0.00521	[89,256]	111	0.0152	[58,228]	134	0.0236	[59,343]	131
76792	2410131K14Rik	10524973	117	0.01	[61,233]	139	0.00549	[82,251]	136	0.0244	[57,369]	131
217779	Lysmd1	10494170	150	0.00695	[87,281]	118	0.0143	[56,260]	125	0.0396	[41,432]	131
57339	Jph1	10353309	138	0.0081	[78,265]	119	0.00727	[66,219]	135	0.0115	[73,275]	131
214489	BC003965	10442736	152	0.0183	[76,358]	94	0.000485	[71,124]	149	0.00557	[91,261]	132
67367	1810007M14Rik	10440881	138	0.0101	[75,278]	132	0.00944	[74,256]	124	0.000524	[95,164]	131
71722	Cic	10551080	132	0.00822	[73,257]	102	0.000531	[77,136]	159	0.00604	[97,285]	131
108946	Zzz3	10496946	127	0.0131	[65,270]	133	0.00707	[80,238]	134	0.000679	[100,184]	132
399566	Btbd6	10398929	123	0.0145	[60,272]	106	0.00902	[56,205]	166	0.000759	[123,229]	132
214987	5830457O10Rik	10581499	114	0.0087	[61,220]	120	0.000965	[88,166]	161	0.00552	[98,285]	132
270802	BC048403	10366698	99	0.00578	[56,177]	160	0.0011	[116,228]	135	0.00503	[82,233]	131
227656	Rexo4	10481155	134	0.00696	[78,245]	122	0.0128	[66,241]	138	0.0015	[98,201]	131
24088	Tlr2	10498992	153	0.00809	[86,299]	129	0.0015	[90,189]	112	0.014	[54,239]	131
78977	Popdc3	10362959	103	0.00853	[56,195]	122	0.00211	[83,185]	169	0.0196	[84,414]	132
66356	2310008H09Rik	10567343	144	0.00364	[91,240]	146	0.00216	[99,223]	104	0.0129	[49,219]	131
66522	Pgpep1	10579335	129	0.0023	[86,199]	119	0.00963	[66,226]	147	0.0124	[77,312]	132
70779	Prdm5	10538811	128	0.0085	[72,243]	135	0.00291	[90,211]	131	0.00429	[81,219]	131
18639	Pfkfb1	10602385	128	0.0106	[67,261]	126	0.00794	[72,233]	140	0.00337	[90,228]	131
231713	C330023M02Rik	10525271	120	0.00607	[69,218]	130	0.00428	[80,220]	144	0.0405	[54,496]	132
399510	Map4k5	10400762	134	0.0232	[58,358]	116	0.00485	[70,197]	144	0.00898	[80,282]	131
320376	Bcorl1	10599514	136	0.0143	[68,299]	113	0.0117	[58,231]	146	0.00503	[89,253]	132
56878	Rbms1	10483023	120	0.00808	[67,228]	132	0.00579	[80,228]	142	0.00617	[83,256]	131
66094	Lsm7	10371002	126	0.0389	[46,412]	141	0.00653	[84,253]	128	0.00755	[72,239]	132
72047	Ddx42	10382049	128	0.0134	[63,283]	127	0.0113	[67,257]	139	0.00718	[79,260]	131
20222	Sf3a2	10364890	124	0.00743	[70,229]	142	0.0116	[78,283]	128	0.0204	[59,307]	131
71116	Stx18	10521543	144	0.00892	[81,279]	118	0.0187	[57,268]	131	0.00967	[68,267]	131
76131	Depdc1a	10563883	135	0.015	[66,309]	140	0.0252	[61,370]	118	0.0197	[51,284]	131
[truncated: 5,400 more rows]
